# Supplementary material for: Selection and Evaluation of Reference Genes for Reverse Transcription-Quantitative PCR Expression Studies in a Thermophilic Bacterium Grown under Different Culture Conditions
Source: PLoS One. 2015 Jun 26;10(6):e0131015. doi: 10.1371/journal.pone.0131015 (PMC4482720; doi:10.1371/journal.pone.0131015)
Supplement: S1 Data — For genes (gyrB, polA2, rpoC) assessed via absolute and relative quantification, “DNA” refers to qPCRs in which DNA served as template and was used to calculate gene copies per mL; “RNA” refers to qPCRs in which cDNA served as template and was used to calculate transcript copies per mL. (XLSX) [file pone.0131015.s001.xlsx]

## Sheet: rpoC neg RT
Sample Name	Target Name	CT	Ct Mean	Ct SD
1 G/NO3 1 10AM 918	rpoC	26.636	25.5549	1.52857
1 G/NO3 1 10AM 918	rpoC	24.474	25.5549	1.52857
2 G/NO31 3PM 918	rpoC	37.306	33.0152	6.06818
2 G/NO31 3PM 918	rpoC	28.724	33.0152	6.06818
3 G/NO3 1 1030 919	rpoC	28.555	28.0974	0.787586
3 G/NO3 1 1030 919	rpoC	28.549	28.0974	0.787586
3 G/NO3 1 1030 919	rpoC	27.188	28.0974	0.787586
4 G/NO3 2 10AM 918	rpoC	27.086	27.2146	0.150907
4 G/NO3 2 10AM 918	rpoC	27.177	27.2146	0.150907
4 G/NO3 2 10AM 918	rpoC	27.381	27.2146	0.150907
5 G/NO3 2 3PM 918	rpoC	27.253	27.704	0.914581
5 G/NO3 2 3PM 918	rpoC	27.102	27.704	0.914581
5 G/NO3 2 3PM 918	rpoC	28.756	27.704	0.914581
6 G/NO3 2 1030 919	rpoC	28.701	28.5441	0.494326
6 G/NO3 2 1030 919	rpoC	28.941	28.5441	0.494326
6 G/NO3 2 1030 919	rpoC	27.99	28.5441	0.494326
7 G/NO3 3 10AM 918	rpoC	28.052	28.0068	0.154241
7 G/NO3 3 10AM 918	rpoC	28.133	28.0068	0.154241
7 G/NO3 3 10AM 918	rpoC	27.835	28.0068	0.154241
8 G/NO3 3 3PM 918	rpoC	27.89	27.8994	0.0135234
8 G/NO3 3 3PM 918	rpoC	27.909	27.8994	0.0135234
9 G/NO3 3 1030 919	rpoC	29.803	29.2561	0.4953
9 G/NO3 3 1030 919	rpoC	29.127	29.2561	0.4953
9 G/NO3 3 1030 919	rpoC	28.838	29.2561	0.4953
10 TYG 1 330 918	rpoC	28.29	29.0094	0.846995
10 TYG 1 330 918	rpoC	28.796	29.0094	0.846995
10 TYG 1 330 918	rpoC	29.943	29.0094	0.846995
11 TYG 1 10AM 919	rpoC	29.902	29.8983	0.0319005
11 TYG 1 10AM 919	rpoC	29.928	29.8983	0.0319005
11 TYG 1 10AM 919	rpoC	29.865	29.8983	0.0319005
12 TYG 1 230 919	rpoC	29.736	28.3645	2.41659
12 TYG 1 230 919	rpoC	29.783	28.3645	2.41659
12 TYG 1 230 919	rpoC	25.574	28.3645	2.41659
13 L/NO3 1 10AM 918	rpoC	25.471	26.3328	1.41935
13 L/NO3 1 10AM 918	rpoC	25.556	26.3328	1.41935
13 L/NO3 1 10AM 918	rpoC	27.971	26.3328	1.41935
14 L/NO3 1 3PM 918	rpoC	28.187	28.2258	0.115622
14 L/NO3 1 3PM 918	rpoC	28.135	28.2258	0.115622
14 L/NO3 1 3PM 918	rpoC	28.356	28.2258	0.115622
15 L/NO3 1 1030 919	rpoC	28.294	28.8633	0.790648
15 L/NO3 1 1030 919	rpoC	28.529	28.8633	0.790648
15 L/NO3 1 1030 919	rpoC	29.766	28.8633	0.790648
16 L/NO3 3 10AM 918	rpoC	29.759	29.7395	0.0280516
16 L/NO3 3 10AM 918	rpoC	29.72	29.7395	0.0280516
16 L/NO3 3 10AM 918	rpoC	Undetermined	29.7395	0.0280516
17 L/NO3 3 3PM 918	rpoC	27.887	28.6075	1.32395
17 L/NO3 3 3PM 918	rpoC	27.8	28.6075	1.32395
17 L/NO3 3 3PM 918	rpoC	30.135	28.6075	1.32395
18 LNO3 3 1030 919	rpoC	30.274	30.3007	0.20206
18 LNO3 3 1030 919	rpoC	30.114	30.3007	0.20206
18 LNO3 3 1030 919	rpoC	30.515	30.3007	0.20206
19 TYG 2 330 918	rpoC	30.483	29.8355	1.02745
19 TYG 2 330 918	rpoC	30.373	29.8355	1.02745
19 TYG 2 330 918	rpoC	28.651	29.8355	1.02745
20 TYG 2 10AM 919	rpoC	28.563	28.4505	0.213961
20 TYG 2 10AM 919	rpoC	28.585	28.4505	0.213961
20 TYG 2 10AM 919	rpoC	28.204	28.4505	0.213961
21 TYG 2 330 919	rpoC	28.211	28.4932	0.549815
21 TYG 2 330 919	rpoC	28.142	28.4932	0.549815
21 TYG 2 330 919	rpoC	29.127	28.4932	0.549815
22 TYG 3 330 918	rpoC	29.115	29.1453	0.266787
22 TYG 3 330 918	rpoC	29.426	29.1453	0.266787
22 TYG 3 330 918	rpoC	28.895	29.1453	0.266787
23 TYG 3 10AM 919	rpoC	29.172	29.1694	0.0272746
23 TYG 3 10AM 919	rpoC	29.196	29.1694	0.0272746
23 TYG 3 10AM 919	rpoC	29.141	29.1694	0.0272746
24 TYG 3 330 919	rpoC	29.166	30.1244	1.58027
24 TYG 3 330 919	rpoC	29.259	30.1244	1.58027
24 TYG 3 330 919	rpoC	31.948	30.1244	1.58027
25 G/10 FE 1 #2	rpoC	29.929	30.8192	1.7347
25 G/10 FE 1 #2	rpoC	29.71	30.8192	1.7347
25 G/10 FE 1 #2	rpoC	32.818	30.8192	1.7347
26 G/10FE 2	rpoC	Undetermined	32.813	3.3192
26 G/10FE 2	rpoC	35.16	32.813	3.3192
26 G/10FE 2	rpoC	30.466	32.813	3.3192
27 G/10 FE 3	rpoC	30.391	30.4494	0.100959
27 G/10 FE 3	rpoC	30.391	30.4494	0.100959
27 G/10 FE 3	rpoC	30.566	30.4494	0.100959
28 G/NO3 1	rpoC	30.625	30.1136	0.846474
28 G/NO3 1	rpoC	30.579	30.1136	0.846474
28 G/NO3 1	rpoC	29.137	30.1136	0.846474
29 G/NO3 2 #2	rpoC	29.316	29.2725	0.0736499
29 G/NO3 2 #2	rpoC	29.187	29.2725	0.0736499
29 G/NO3 2 #2	rpoC	29.314	29.2725	0.0736499
30 1_MW14_1	rpoC	29.407	29.1645	0.447518
30 1_MW14_1	rpoC	29.438	29.1645	0.447518
30 1_MW14_1	rpoC	28.648	29.1645	0.447518
31 3_MW14_2	rpoC	28.625	28.6357	0.115531
31 3_MW14_2	rpoC	28.756	28.6357	0.115531
31 3_MW14_2	rpoC	28.526	28.6357	0.115531
32 6_MW14_3	rpoC	28.441	29.4802	1.58439
32 6_MW14_3	rpoC	28.696	29.4802	1.58439
32 6_MW14_3	rpoC	31.304	29.4802	1.58439
33 7_OVEN14_1	rpoC	29.67	32.1207	2.19789
33 7_OVEN14_1	rpoC	32.776	32.1207	2.19789
33 7_OVEN14_1	rpoC	33.916	32.1207	2.19789
34 10_OVEN14_2	rpoC	25.639	26.6537	1.71071
34 10_OVEN14_2	rpoC	25.693	26.6537	1.71071
34 10_OVEN14_2	rpoC	28.629	26.6537	1.71071
35 12_OVEN14_3	rpoC	28.54	28.2533	0.396362
35 12_OVEN14_3	rpoC	28.419	28.2533	0.396362
35 12_OVEN14_3	rpoC	27.801	28.2533	0.396362
36 14_MW24_1	rpoC	27.568	28.2611	1.0883
36 14_MW24_1	rpoC	27.7	28.2611	1.0883
36 14_MW24_1	rpoC	29.515	28.2611	1.0883
37 19_OVEN24_1	rpoC	29.583	29.3972	0.34708
37 19_OVEN24_1	rpoC	29.612	29.3972	0.34708
37 19_OVEN24_1	rpoC	28.997	29.3972	0.34708
38 21_OVEN24_2	rpoC	29.041	29.2479	0.322251
38 21_OVEN24_2	rpoC	29.083	29.2479	0.322251
38 21_OVEN24_2	rpoC	29.619	29.2479	0.322251
39 24_OVEN24_3	rpoC	29.773	30.6464	1.51625
39 24_OVEN24_3	rpoC	29.769	30.6464	1.51625
39 24_OVEN24_3	rpoC	32.397	30.6464	1.51625
40 26_MW8_1	rpoC	32.815	32.822	0.303733
40 26_MW8_1	rpoC	32.522	32.822	0.303733
40 26_MW8_1	rpoC	33.129	32.822	0.303733
41 29_MW8_2	rpoC	31.432	31.3361	0.135471
41 29_MW8_2	rpoC	31.24	31.3361	0.135471
42 32_MW8_3	rpoC	Undetermined	31.6504
42 32_MW8_3	rpoC	31.65	31.6504
43 34_OVEN8_1	rpoC	30.969	30.8509	0.376133
43 34_OVEN8_1	rpoC	31.154	30.8509	0.376133
43 34_OVEN8_1	rpoC	30.43	30.8509	0.376133
44 39_OVEN8_2	rpoC	30.549	30.8617	0.586914
44 39_OVEN8_2	rpoC	30.497	30.8617	0.586914
44 39_OVEN8_2	rpoC	31.539	30.8617	0.586914
45 40_OVEN8_3	rpoC	31.606	33.4629	3.23989
45 40_OVEN8_3	rpoC	31.579	33.4629	3.23989
45 40_OVEN8_3	rpoC	37.204	33.4629	3.23989
46 NTC	rpoC	37.65	37.7839	0.188648
46 NTC	rpoC	37.917	37.7839	0.188648

## Sheet: gyrB DNA
Sample Name	Target Name	CT	Ct Mean	Ct SD	Quantity	Quantity Mean	Quantity SD
std	gyrB	6.274	6.17623	0.138071	1000000000
GNO3 10AM 9-18 1	gyrB	14.884	14.8443	0.0453756	2.80723e+06	2.88788e+06	93628.7
GNO3 10:30 919 2	gyrB	14.392	14.3952	0.033698	3.98043e+06	3973587	95050.6
TYG 10AM 9-19 1	gyrB	14.589	14.6241	0.0664351	3.4614e+06	3.37854e+06	157358
LNO3 3PM 0-18 3	gyrB	14.875	14.7742	0.0879639	2.82369e+06	3.03825e+06	186561
TYG 3:30 9-18 3	gyrB	15.677	15.7187	0.0553002	1.5976e+06	1551327	60398
G10FE 3	gyrB	15.369	15.3827	0.0620227	1.98809e+06	1970080	86240.1
7_OVEN14_1	gyrB	15.518	15.4763	0.0577862	1788894	1.84311e+06	76513.8
21_OVEN 24_2	gyrB	12.475	12.5895	0.211781	15553113	14446571	2.07385e+06
34_OVEN8_1	gyrB	16.883	16.8854	0.00987753	677394	676486	4745.68
std	gyrB	6.079	6.17623	0.138071	1000000000
GNO3 10AM 9-18 1	gyrB	14.855	14.8443	0.0453756	2.86585e+06	2.88788e+06	93628.7
GNO3 10:30 919 2	gyrB	14.363	14.3952	0.033698	4.06503e+06	3973587	95050.6
TYG 2:30 9-19 1	gyrB	14.294	14.3391	0.0439953	4.26828e+06	4135700	129457
LNO3 3PM 0-18 3	gyrB	14.731	14.7742	0.0879639	3.12887e+06	3.03825e+06	186561
TYG 3:30 9-18 3	gyrB	15.781	15.7187	0.0553002	1.483e+06	1551327	60398
GNO3 1	gyrB	14.118	14.2085	0.0790228	4836880	4541481	258693
7_OVEN14_1	gyrB	15.501	15.4763	0.0577862	1.80981e+06	1.84311e+06	76513.8
21_OVEN 24_2	gyrB	12.459	12.5895	0.211781	15732461	14446571	2.07385e+06
39_OVEN8_2	gyrB	16.253	16.2546	0.0296992	1.06035e+06	1.05945e+06	22351
std	gyrB	10.149	10.0426	0.150633	100000000
GNO3 10AM 9-18 1	gyrB	14.795	14.8443	0.0453756	2.99056e+06	2.88788e+06	93628.7
GNO3 10AM 9-18 3	gyrB	14.758	14.786	0.0524253	3069059	3.01043e+06	110978
TYG 2:30 9-19 1	gyrB	14.341	14.3391	0.0439953	4.12921e+06	4135700	129457
LNO3 3PM 0-18 3	gyrB	14.716	14.7742	0.0879639	3162187	3.03825e+06	186561
TYG 10AM 9-19 3	gyrB	15.131	15.0989	0.0829319	2.35468e+06	2.41177e+06	144179
GNO3 1	gyrB	14.266	14.2085	0.0790228	4355356	4541481	258693
7_OVEN14_1	gyrB	15.41	15.4763	0.0577862	1.93063e+06	1.84311e+06	76513.8
24_OVEN 24_3	gyrB	12.388	12.3791	0.0503409	16549746	16662707	598983
39_OVEN8_2	gyrB	16.226	16.2546	0.0296992	1.08134e+06	1.05945e+06	22351
std	gyrB	9.936	10.0426	0.150633	100000000
GNO3 3PM 9-18 1	gyrB	14.359	14.3488	0.0466066	4.0758e+06	4.10747e+06	136789
GNO3 10AM 9-18 3	gyrB	14.753	14.786	0.0524253	3079804	3.01043e+06	110978
TYG 2:30 9-19 1	gyrB	14.382	14.3391	0.0439953	4.00961e+06	4135700	129457
LNO3 10:30AM 9-19 3	gyrB	14.564	14.5458	0.0162928	3.52292e+06	3.56958e+06	41230.3
TYG 10AM 9-19 3	gyrB	15.161	15.0989	0.0829319	2304880	2.41177e+06	144179
GNO3 1	gyrB	14.241	14.2085	0.0790228	4432207	4541481	258693
10_OVEN 14_2	gyrB	15.622	15.6325	0.00938566	1660995	1.64852e+06	11017.1
24_OVEN 24_3	gyrB	12.424	12.3791	0.0503409	16128247	16662707	598983
39_OVEN8_2	gyrB	16.285	16.2546	0.0296992	1.03667e+06	1.05945e+06	22351
std	gyrB	13.349	13.3424	0.00994531	10000000
GNO3 3PM 9-18 1	gyrB	14.298	14.3488	0.0466066	4.25732e+06	4.10747e+06	136789
GNO3 10AM 9-18 3	gyrB	14.846	14.786	0.0524253	2.88244e+06	3.01043e+06	110978
LNO3 10 AM 9-18 1	gyrB	14.67	14.6226	0.0474457	3.26811e+06	3.381e+06	114050
LNO3 10:30AM 9-19 3	gyrB	14.54	14.5458	0.0162928	3.58471e+06	3.56958e+06	41230.3
TYG 10AM 9-19 3	gyrB	15.005	15.0989	0.0829319	2.57575e+06	2.41177e+06	144179
GNO3 2 2	gyrB	14.394	14.1433	0.250398	3975123	4.80208e+06	850886
10_OVEN 14_2	gyrB	15.636	15.6325	0.00938566	1.64444e+06	1.64852e+06	11017.1
24_OVEN 24_3	gyrB	12.325	12.3791	0.0503409	17310128	16662707	598983
40_OVEN8_3	gyrB	16.659	16.589	0.0709015	794535	835863	42152.1
std	gyrB	13.335	13.3424	0.00994531	10000000
GNO3 3PM 9-18 1	gyrB	14.389	14.3488	0.0466066	3.9893e+06	4.10747e+06	136789
GNO3 3PM 9-18 3	gyrB	14.69	14.7039	0.0123645	3.22189e+06	3.19004e+06	28100.1
LNO3 10 AM 9-18 1	gyrB	14.623	14.6226	0.0474457	3.37873e+06	3.381e+06	114050
LNO3 10:30AM 9-19 3	gyrB	14.533	14.5458	0.0162928	3.60111e+06	3.56958e+06	41230.3
TYG 2:30 9-19 3	gyrB	14.288	14.3214	0.0318698	4285927	4.18742e+06	94981.9
GNO3 2 2	gyrB	14.142	14.1433	0.250398	4756081	4.80208e+06	850886
10_OVEN 14_2	gyrB	15.64	15.6325	0.00938566	1.64012e+06	1.64852e+06	11017.1
26_MW8_1	gyrB	15.805	15.8957	0.0807228	1.45852e+06	1.36871e+06	79532.9
40_OVEN8_3	gyrB	16.517	16.589	0.0709015	878793	835863	42152.1
std	gyrB	16.619	16.5067	0.159443	1000000
GNO3 10:30 919 1	gyrB	14.351	14.3021	0.0479358	4099551	4.24629e+06	144528
GNO3 3PM 9-18 3	gyrB	14.709	14.7039	0.0123645	3.17945e+06	3.19004e+06	28100.1
LNO3 10 AM 9-18 1	gyrB	14.575	14.6226	0.0474457	3.49617e+06	3.381e+06	114050
TYG 3:30 9-18 2	gyrB	15.925	15.9085	0.014759	1339066	1.35481e+06	14186
TYG 2:30 9-19 3	gyrB	14.324	14.3214	0.0318698	4179940	4.18742e+06	94981.9
GNO3 2 2	gyrB	13.894	14.1433	0.250398	5675029	4.80208e+06	850886
12_OVEN 14_3	gyrB	15.461	15.4184	0.0390696	1.86167e+06	1.91996e+06	53062.9
26_MW8_1	gyrB	15.959	15.8957	0.0807228	1.3072e+06	1.36871e+06	79532.9
40_OVEN8_3	gyrB	16.59	16.589	0.0709015	834260	835863	42152.1
std	gyrB	16.394	16.5067	0.159443	1000000
GNO3 10:30 919 1	gyrB	14.3	14.3021	0.0479358	4250830	4.24629e+06	144528
GNO3 3PM 9-18 3	gyrB	14.713	14.7039	0.0123645	3.16877e+06	3.19004e+06	28100.1
LNO3 3PM 9-18 1	gyrB	13.745	13.7523	0.0519504	6.30507e+06	6277558	230979
TYG 3:30 9-18 2	gyrB	15.904	15.9085	0.014759	1.35876e+06	1.35481e+06	14186
TYG 2:30 9-19 3	gyrB	14.352	14.3214	0.0318698	4096406	4.18742e+06	94981.9
1_MW14_1	gyrB	13.493	13.5577	0.06058	7546714	7209972	312097
12_OVEN 14_3	gyrB	15.409	15.4184	0.0390696	1.93274e+06	1.91996e+06	53062.9
26_MW8_1	gyrB	15.924	15.8957	0.0807228	1.3404e+06	1.36871e+06	79532.9
NTC	gyrB	32.285
std	gyrB	19.602	19.4749	0.179489	100000
GNO3 10:30 919 1	gyrB	14.255	14.3021	0.0479358	4.3885e+06	4.24629e+06	144528
GNO3 10:30 9-19 3	gyrB	14.072	13.9795	0.0864925	4997347	5.34542e+06	326000
LNO3 3PM 9-18 1	gyrB	13.704	13.7523	0.0519504	6493552	6277558	230979
TYG 3:30 9-18 2	gyrB	15.896	15.9085	0.014759	1.3666e+06	1.35481e+06	14186
G10FE 1 2	gyrB	15.467	15.4072	0.118078	1.85466e+06	1.93946e+06	166459
1_MW14_1	gyrB	13.568	13.5577	0.06058	7152768	7209972	312097
12_OVEN 14_3	gyrB	15.385	15.4184	0.0390696	1.96547e+06	1.91996e+06	53062.9
29_MW8_2	gyrB	15.491	15.4327	0.0634017	1.82333e+06	1.90129e+06	86110.9
NTC	gyrB	33.459
std	gyrB	19.348	19.4749	0.179489	100000
GNO3 10AM 9-18 2	gyrB	14.889	14.7551	0.116188	2.79686e+06	3082722	248465
GNO3 10:30 9-19 3	gyrB	13.965	13.9795	0.0864925	5.3953e+06	5.34542e+06	326000
LNO3 3PM 9-18 1	gyrB	13.807	13.7523	0.0519504	6.03406e+06	6277558	230979
TYG 10AM 9-19 2	gyrB	15.307	15.3218	0.0419127	2.07732e+06	2.05654e+06	60851.4
G10FE 1 2	gyrB	15.484	15.4072	0.118078	1.83247e+06	1.93946e+06	166459
1_MW14_1	gyrB	13.612	13.5577	0.06058	6.93043e+06	7209972	312097
14_MW24_1	gyrB	12.092	12.1801	0.0766224	20432544	19206320	1.0621e+06
29_MW8_2	gyrB	15.443	15.4327	0.0634017	1.88682e+06	1.90129e+06	86110.9
NTC	gyrB	34.437
std	gyrB	23.19	22.941	0.352344	10000
GNO3 10AM 9-18 2	gyrB	14.698	14.7551	0.116188	3.20448e+06	3082722	248465
GNO3 10:30 9-19 3	gyrB	13.901	13.9795	0.0864925	5643597	5.34542e+06	326000
LNO3 10:30AM 9-19 1	gyrB	14.845	14.8185	0.183942	2.88554e+06	2.95727e+06	391153
TYG 10AM 9-19 2	gyrB	15.289	15.3218	0.0419127	2.10429e+06	2.05654e+06	60851.4
G10FE 1 2	gyrB	15.271	15.4072	0.118078	2.13124e+06	1.93946e+06	166459
3_MW14_2	gyrB	13.704	13.6769	0.0239128	6.49161e+06	6.62059e+06	112005
14_MW24_1	gyrB	12.226	12.1801	0.0766224	18574992	19206320	1.0621e+06
29_MW8_2	gyrB	15.365	15.4327	0.0634017	1.99372e+06	1.90129e+06	86110.9
std	gyrB	22.692	22.941	0.352344	10000
GNO3 10AM 9-18 2	gyrB	14.679	14.7551	0.116188	3.24682e+06	3082722	248465
TYG 3:30 9-18 1	gyrB	15.316	15.3286	0.0116624	2064043	2.04606e+06	16977
LNO3 10:30AM 9-19 1	gyrB	14.988	14.8185	0.183942	2.60694e+06	2.95727e+06	391153
TYG 10AM 9-19 2	gyrB	15.369	15.3218	0.0419127	1.98803e+06	2.05654e+06	60851.4
G10FE 2	gyrB	15.08	15.154	0.0652864	2.44149e+06	2.3181e+06	108757
3_MW14_2	gyrB	13.661	13.6769	0.0239128	6693266	6.62059e+06	112005
14_MW24_1	gyrB	12.223	12.1801	0.0766224	18611424	19206320	1.0621e+06
32_MW8_3	gyrB	15.533	15.5812	0.111078	1.76988e+06	1713253	132327
std	gyrB	26.406	26.1705	0.333188	1000
GNO3 3 PM 9-18 2	gyrB	14.786	14.7141	0.0641032	3.0092e+06	3169129	142957
TYG 3:30 9-18 1	gyrB	15.339	15.3286	0.0116624	2.03031e+06	2.04606e+06	16977
LNO3 10:30AM 9-19 1	gyrB	14.623	14.8185	0.183942	3.37932e+06	2.95727e+06	391153
TYG 2:30 9-19 2	gyrB	14.637	14.7394	0.0959719	3.34603e+06	3.11524e+06	214108
G10FE 2	gyrB	15.204	15.154	0.0652864	2236166	2.3181e+06	108757
3_MW14_2	gyrB	13.665	13.6769	0.0239128	6.67691e+06	6.62059e+06	112005
19_OVEN 24_1	gyrB	12.955	12.8348	0.10455	11058948	12068619	877545
32_MW8_3	gyrB	15.503	15.5812	0.111078	1.80785e+06	1713253	132327
std	gyrB	25.935	26.1705	0.333188	1000
GNO3 3 PM 9-18 2	gyrB	14.693	14.7141	0.0641032	3.21369e+06	3169129	142957
TYG 3:30 9-18 1	gyrB	15.33	15.3286	0.0116624	2.04384e+06	2.04606e+06	16977
LNO3 10AM 9-18 3	gyrB	14.656	14.6537	0.0465124	3.30136e+06	3.30697e+06	109444
TYG 2:30 9-19 2	gyrB	14.827	14.7394	0.0959719	2.92308e+06	3.11524e+06	214108
G10FE 2	gyrB	15.178	15.154	0.0652864	2.27665e+06	2.3181e+06	108757
6_MW14_3	gyrB	13.383	13.4373	0.0703677	8156643	7855992	388202
19_OVEN 24_1	gyrB	12.783	12.8348	0.10455	12499232	12068619	877545
32_MW8_3	gyrB	15.708	15.5812	0.111078	1.56204e+06	1713253	132327
std	gyrB	29.056	28.9856	0.0992238	100
GNO3 3 PM 9-18 2	gyrB	14.663	14.7141	0.0641032	3284496	3169129	142957
TYG 10AM 9-19 1	gyrB	14.583	14.6241	0.0664351	3.47716e+06	3.37854e+06	157358
LNO3 10AM 9-18 3	gyrB	14.606	14.6537	0.0465124	3.41911e+06	3.30697e+06	109444
TYG 2:30 9-19 2	gyrB	14.755	14.7394	0.0959719	3.0766e+06	3.11524e+06	214108
G10FE 3	gyrB	15.329	15.3827	0.0620227	2.04589e+06	1970080	86240.1
6_MW14_3	gyrB	13.412	13.4373	0.0703677	7993604	7855992	388202
19_OVEN 24_1	gyrB	12.766	12.8348	0.10455	12647677	12068619	877545
34_OVEN8_1	gyrB	16.877	16.8854	0.00987753	680712	676486	4745.68
std	gyrB	28.915	28.9856	0.0992238	100
GNO3 10:30 919 2	gyrB	14.43	14.3952	0.033698	3.8753e+06	3973587	95050.6
TYG 10AM 9-19 1	gyrB	14.701	14.6241	0.0664351	3.19707e+06	3.37854e+06	157358
LNO3 10AM 9-18 3	gyrB	14.699	14.6537	0.0465124	3200443	3.30697e+06	109444
TYG 3:30 9-18 3	gyrB	15.698	15.7187	0.0553002	1.57338e+06	1551327	60398
G10FE 3	gyrB	15.45	15.3827	0.0620227	1876258	1970080	86240.1
6_MW14_3	gyrB	13.517	13.4373	0.0703677	7.41773e+06	7855992	388202
21_OVEN 24_2	gyrB	12.834	12.5895	0.211781	12054138	14446571	2.07385e+06
34_OVEN8_1	gyrB	16.896	16.8854	0.00987753	671352	676486	4745.68

## Sheet: rpoC DNA
Sample Name	Target Name	CT	Ct Mean	Ct SD	Quantity	Quantity Mean	Quantity SD
std	rpoC	7.035	6.90993	0.177136	1000000000
GNO3 10AM 9-18 1	rpoC	17.3	17.2034	0.110172	3.73517e+06	3.95698e+06	256415
GNO3 10:30 919 2	rpoC	16.822	16.7371	0.104162	4934455	5.19186e+06	318911
TYG 10AM 9-19 1	rpoC	17.048	17.0753	0.0236815	4325984	4.258e+06	58998
LNO3 3PM 0-18 3	rpoC	17.146	17.1162	0.132694	4085875	4.1659e+06	325897
TYG 3:30 9-18 3	rpoC	18.81	18.7311	0.0684455	1.54946e+06	1.62292e+06	64019.2
G10FE 3	rpoC	17.99	18.0953	0.0910944	2.49821e+06	2351899	126720
7_OVEN14_1	rpoC	18.463	18.4056	0.0818247	1896556	1.96238e+06	94746.1
21_OVEN 24_2	rpoC	14.663	14.6838	0.152101	17371352	17204238	1.50986e+06
34_OVEN8_1	rpoC	19.91	20.0521	0.149618	816010	752990	65207.1
std	rpoC	6.785	6.90993	0.177136	1000000000
GNO3 10AM 9-18 1	rpoC	17.227	17.2034	0.110172	3.89804e+06	3.95698e+06	256415
GNO3 10:30 919 2	rpoC	16.621	16.7371	0.104162	5548625	5.19186e+06	318911
TYG 2:30 9-19 1	rpoC	16.701	16.627	0.0797248	5.29535e+06	5.53323e+06	258157
LNO3 3PM 0-18 3	rpoC	17.231	17.1162	0.132694	3.88748e+06	4.1659e+06	325897
TYG 3:30 9-18 3	rpoC	18.699	18.7311	0.0684455	1652436	1.62292e+06	64019.2
GNO3 1	rpoC	16.727	16.634	0.117115	5.21617e+06	5.51522e+06	381845
7_OVEN14_1	rpoC	18.442	18.4056	0.0818247	1.91961e+06	1.96238e+06	94746.1
21_OVEN 24_2	rpoC	14.543	14.6838	0.152101	18623588	17204238	1.50986e+06
39_OVEN8_2	rpoC	19.394	19.3255	0.0908671	1.10206e+06	1148177	61562.2
std	rpoC	12.24	12.1917	0.0679441	100000000
GNO3 10AM 9-18 1	rpoC	17.083	17.2034	0.110172	4.23773e+06	3.95698e+06	256415
GNO3 10AM 9-18 3	rpoC	17.173	17.1894	0.0708752	4.02237e+06	3.98598e+06	163488
TYG 2:30 9-19 1	rpoC	16.637	16.627	0.0797248	5496601	5.53323e+06	258157
LNO3 3PM 0-18 3	rpoC	16.971	17.1162	0.132694	4524360	4.1659e+06	325897
TYG 10AM 9-19 3	rpoC	17.738	17.7225	0.0876573	2.89377e+06	2.92243e+06	150226
GNO3 1	rpoC	16.673	16.634	0.117115	5.38415e+06	5.51522e+06	381845
7_OVEN14_1	rpoC	18.312	18.4056	0.0818247	2.07097e+06	1.96238e+06	94746.1
24_OVEN 24_3	rpoC	14.58	14.5224	0.0531581	18227180	18858854	581451
39_OVEN8_2	rpoC	19.36	19.3255	0.0908671	1.12438e+06	1148177	61562.2
std	rpoC	12.144	12.1917	0.0679441	100000000
GNO3 3PM 9-18 1	rpoC	16.467	16.3318	0.11768	6067863	6.57736e+06	441976
GNO3 10AM 9-18 3	rpoC	17.267	17.1894	0.0708752	3.80736e+06	3.98598e+06	163488
TYG 2:30 9-19 1	rpoC	16.543	16.627	0.0797248	5.80775e+06	5.53323e+06	258157
LNO3 10:30AM 9-19 3	rpoC	16.774	16.7747	0.0565045	5074947	5.07475e+06	167052
TYG 10AM 9-19 3	rpoC	17.801	17.7225	0.0876573	2788594	2.92243e+06	150226
GNO3 1	rpoC	16.502	16.634	0.117115	5945339	5.51522e+06	381845
10_OVEN 14_2	rpoC	18.083	17.9908	0.114361	2.36606e+06	2.50088e+06	168907
24_OVEN 24_3	rpoC	14.476	14.5224	0.0531581	19371734	18858854	581451
39_OVEN8_2	rpoC	19.223	19.3255	0.0908671	1.21809e+06	1148177	61562.2
std	rpoC	16.089	15.958	0.185151	10000000
GNO3 3PM 9-18 1	rpoC	16.258	16.3318	0.11768	6.85766e+06	6.57736e+06	441976
GNO3 10AM 9-18 3	rpoC	17.128	17.1894	0.0708752	4128207	3.98598e+06	163488
LNO3 10 AM 9-18 1	rpoC	16.673	16.5515	0.126134	5381333	5.78837e+06	426695
LNO3 10:30AM 9-19 3	rpoC	16.832	16.7747	0.0565045	4.9076e+06	5.07475e+06	167052
TYG 10AM 9-19 3	rpoC	17.628	17.7225	0.0876573	3084918	2.92243e+06	150226
GNO3 2 2	rpoC	16.586	16.3738	0.206872	5.66304e+06	6.43911e+06	771312
10_OVEN 14_2	rpoC	18.026	17.9908	0.114361	2.44623e+06	2.50088e+06	168907
24_OVEN 24_3	rpoC	14.511	14.5224	0.0531581	18977652	18858854	581451
40_OVEN8_3	rpoC	19.593	19.4579	0.117168	981710	1.06353e+06	71197.1
std	rpoC	15.827	15.958	0.185151	10000000
GNO3 3PM 9-18 1	rpoC	16.27	16.3318	0.11768	6.80655e+06	6.57736e+06	441976
GNO3 3PM 9-18 3	rpoC	16.886	16.9362	0.051782	4.7547e+06	4.61872e+06	139205
LNO3 10 AM 9-18 1	rpoC	16.559	16.5515	0.126134	5.75146e+06	5.78837e+06	426695
LNO3 10:30AM 9-19 3	rpoC	16.719	16.7747	0.0565045	5.2417e+06	5.07475e+06	167052
TYG 2:30 9-19 3	rpoC	16.538	16.54	0.00979348	5823107	5.81668e+06	33174.2
GNO3 2 2	rpoC	16.363	16.3738	0.206872	6.44873e+06	6.43911e+06	771312
10_OVEN 14_2	rpoC	17.863	17.9908	0.114361	2690343	2.50088e+06	168907
26_MW8_1	rpoC	18.43	18.4404	0.12307	1.93369e+06	1924762	137321
40_OVEN8_3	rpoC	19.401	19.4579	0.117168	1.09753e+06	1.06353e+06	71197.1
std	rpoC	19.519	19.418	0.142292	1000000
GNO3 10:30 919 1	rpoC	16.218	16.2484	0.0447787	7.01557e+06	6895932	178649
GNO3 3PM 9-18 3	rpoC	16.933	16.9362	0.051782	4624977	4.61872e+06	139205
LNO3 10 AM 9-18 1	rpoC	16.422	16.5515	0.126134	6232326	5.78837e+06	426695
TYG 3:30 9-18 2	rpoC	18.446	18.376	0.0605644	1.91556e+06	1.99585e+06	69736.8
TYG 2:30 9-19 3	rpoC	16.531	16.54	0.00979348	5846165	5.81668e+06	33174.2
GNO3 2 2	rpoC	16.173	16.3738	0.206872	7.20557e+06	6.43911e+06	771312
12_OVEN 14_3	rpoC	18.195	18.0558	0.12088	2216565	2.4082e+06	166104
26_MW8_1	rpoC	18.569	18.4404	0.12307	1.78319e+06	1924762	137321
40_OVEN8_3	rpoC	19.38	19.4579	0.117168	1.11136e+06	1.06353e+06	71197.1
std	rpoC	19.317	19.418	0.142292	1000000
GNO3 10:30 919 1	rpoC	16.227	16.2484	0.0447787	6981645	6895932	178649
GNO3 3PM 9-18 3	rpoC	16.989	16.9362	0.051782	4.4765e+06	4.61872e+06	139205
LNO3 3PM 9-18 1	rpoC	15.648	15.6691	0.0393417	9785510	9664751	220127
TYG 3:30 9-18 2	rpoC	18.346	18.376	0.0605644	2.03063e+06	1.99585e+06	69736.8
TYG 2:30 9-19 3	rpoC	16.551	16.54	0.00979348	5780758	5.81668e+06	33174.2
1_MW14_1	rpoC	15.388	15.4638	0.0664274	11385881	10896948	426203
12_OVEN 14_3	rpoC	17.991	18.0558	0.12088	2.49721e+06	2.4082e+06	166104
26_MW8_1	rpoC	18.323	18.4404	0.12307	2.0574e+06	1924762	137321
NTC	rpoC	35.851
std	rpoC	23.648	23.61	0.053801	100000
GNO3 10:30 919 1	rpoC	16.3	16.2484	0.0447787	6.69058e+06	6895932	178649
GNO3 10:30 9-19 3	rpoC	16.481	16.4463	0.0459248	6.01945e+06	6.1445e+06	165509
LNO3 3PM 9-18 1	rpoC	15.715	15.6691	0.0393417	9410674	9664751	220127
TYG 3:30 9-18 2	rpoC	18.337	18.376	0.0605644	2.04135e+06	1.99585e+06	69736.8
G10FE 1 2	rpoC	17.777	17.7302	0.0425932	2.82788e+06	2.90733e+06	71828.3
1_MW14_1	rpoC	15.51	15.4638	0.0664274	10603928	10896948	426203
12_OVEN 14_3	rpoC	17.981	18.0558	0.12088	2.51084e+06	2.4082e+06	166104
29_MW8_2	rpoC	17.981	17.9017	0.0715304	2512031	2.63179e+06	108871
NTC	rpoC	Undetermined
std	rpoC	23.572	23.61	0.053801	100000
GNO3 10AM 9-18 2	rpoC	17.065	17.106	0.0393195	4.28254e+06	4.18296e+06	95971.8
GNO3 10:30 9-19 3	rpoC	16.464	16.4463	0.0459248	6081862	6.1445e+06	165509
LNO3 3PM 9-18 1	rpoC	15.645	15.6691	0.0393417	9798071	9664751	220127
TYG 10AM 9-19 2	rpoC	17.795	17.8555	0.0614532	2.79954e+06	2.70322e+06	96751.1
G10FE 1 2	rpoC	17.695	17.7302	0.0425932	2.96767e+06	2.90733e+06	71828.3
1_MW14_1	rpoC	15.494	15.4638	0.0664274	10701037	10896948	426203
14_MW24_1	rpoC	13.798	13.8743	0.0695922	28747884	27521146	1.12287e+06
29_MW8_2	rpoC	17.841	17.9017	0.0715304	2.72478e+06	2.63179e+06	108871
NTC	rpoC	37.204
std	rpoC	27.819	27.7241	0.134626	10000
GNO3 10AM 9-18 2	rpoC	17.144	17.106	0.0393195	4.09106e+06	4.18296e+06	95971.8
GNO3 10:30 9-19 3	rpoC	16.394	16.4463	0.0459248	6.33218e+06	6.1445e+06	165509
LNO3 10:30AM 9-19 1	rpoC	16.359	16.3704	0.0431464	6465591	6.42246e+06	160718
TYG 10AM 9-19 2	rpoC	17.854	17.8555	0.0614532	2.70407e+06	2.70322e+06	96751.1
G10FE 1 2	rpoC	17.719	17.7302	0.0425932	2.92644e+06	2.90733e+06	71828.3
3_MW14_2	rpoC	15.626	15.6588	0.0348974	9911301	9722413	197471
14_MW24_1	rpoC	13.889	13.8743	0.0695922	27271314	27521146	1.12287e+06
29_MW8_2	rpoC	17.883	17.9017	0.0715304	2.65855e+06	2.63179e+06	108871
std	rpoC	27.629	27.7241	0.134626	10000
GNO3 10AM 9-18 2	rpoC	17.109	17.106	0.0393195	4.17528e+06	4.18296e+06	95971.8
TYG 3:30 9-18 1	rpoC	17.758	17.7978	0.0660615	2.85983e+06	2.7959e+06	106430
LNO3 10:30AM 9-19 1	rpoC	16.418	16.3704	0.0431464	6.24457e+06	6.42246e+06	160718
TYG 10AM 9-19 2	rpoC	17.918	17.8555	0.0614532	2606043	2.70322e+06	96751.1
G10FE 2	rpoC	17.856	17.9446	0.0922989	2.70173e+06	2.56784e+06	137693
3_MW14_2	rpoC	15.656	15.6588	0.0348974	9738585	9722413	197471
14_MW24_1	rpoC	13.935	13.8743	0.0695922	26544236	27521146	1.12287e+06
32_MW8_3	rpoC	18.168	18.2668	0.124923	2252338	2.12981e+06	152454
std	rpoC	31.763	31.8207	0.0821601	1000
GNO3 3 PM 9-18 2	rpoC	17.054	17.0339	0.0235731	4310033	4362031	60060.9
TYG 3:30 9-18 1	rpoC	17.761	17.7978	0.0660615	2854824	2.7959e+06	106430
LNO3 10:30AM 9-19 1	rpoC	16.334	16.3704	0.0431464	6.55721e+06	6.42246e+06	160718
TYG 2:30 9-19 2	rpoC	17.182	17.1955	0.0368186	4.00062e+06	3.97032e+06	84762
G10FE 2	rpoC	17.938	17.9446	0.0922989	2.57517e+06	2.56784e+06	137693
3_MW14_2	rpoC	15.695	15.6588	0.0348974	9517353	9722413	197471
19_OVEN 24_1	rpoC	15.104	15.0815	0.0396675	13429351	13611952	316772
32_MW8_3	rpoC	18.225	18.2668	0.124923	2.17801e+06	2.12981e+06	152454
std	rpoC	31.879	31.8207	0.0821601	1000
GNO3 3 PM 9-18 2	rpoC	17.008	17.0339	0.0235731	4.42777e+06	4362031	60060.9
TYG 3:30 9-18 1	rpoC	17.874	17.7978	0.0660615	2.67303e+06	2.7959e+06	106430
LNO3 10AM 9-18 3	rpoC	17.242	17.2931	0.0509319	3.86403e+06	3751331	111380
TYG 2:30 9-19 2	rpoC	17.167	17.1955	0.0368186	4.03577e+06	3.97032e+06	84762
G10FE 2	rpoC	18.04	17.9446	0.0922989	2.42663e+06	2.56784e+06	137693
6_MW14_3	rpoC	15.68	15.74	0.0588237	9602568	9275464	318332
19_OVEN 24_1	rpoC	15.104	15.0815	0.0396675	13428776	13611952	316772
32_MW8_3	rpoC	18.407	18.2668	0.124923	1.95908e+06	2.12981e+06	152454
std	rpoC	34.483	34.6567	0.245318	100
GNO3 3 PM 9-18 2	rpoC	17.039	17.0339	0.0235731	4.34829e+06	4362031	60060.9
TYG 10AM 9-19 1	rpoC	17.087	17.0753	0.0236815	4.22775e+06	4.258e+06	58998
LNO3 10AM 9-18 3	rpoC	17.294	17.2931	0.0509319	3.74865e+06	3751331	111380
TYG 2:30 9-19 2	rpoC	17.237	17.1955	0.0368186	3.87457e+06	3.97032e+06	84762
G10FE 3	rpoC	18.149	18.0953	0.0910944	2.27709e+06	2351899	126720
6_MW14_3	rpoC	15.797	15.74	0.0588237	8966697	9275464	318332
19_OVEN 24_1	rpoC	15.036	15.0815	0.0396675	13977728	13611952	316772
34_OVEN8_1	rpoC	20.208	20.0521	0.149618	685797	752990	65207.1
std	rpoC	34.83	34.6567	0.245318	100
GNO3 10:30 919 2	rpoC	16.768	16.7371	0.104162	5.09251e+06	5.19186e+06	318911
TYG 10AM 9-19 1	rpoC	17.09	17.0753	0.0236815	4.22025e+06	4.258e+06	58998
LNO3 10AM 9-18 3	rpoC	17.344	17.2931	0.0509319	3641314	3751331	111380
TYG 3:30 9-18 3	rpoC	18.684	18.7311	0.0684455	1.66685e+06	1.62292e+06	64019.2
G10FE 3	rpoC	18.147	18.0953	0.0910944	2.2804e+06	2351899	126720
6_MW14_3	rpoC	15.743	15.74	0.0588237	9257126	9275464	318332
21_OVEN 24_2	rpoC	14.845	14.6838	0.152101	15617770	17204238	1.50986e+06
34_OVEN8_1	rpoC	20.038	20.0521	0.149618	757165	752990	65207.1

## Sheet: polA2 DNA
Sample Name	Target Name	CT	Ct Mean	Ct SD	Quantity	Quantity Mean	Quantity SD
std	polA2	6.399	6.26891	0.183458	1000000000
GNO3 10AM 9-18 1	polA2	14.813	14.7411	0.101107	5.46817e+06	5.75208e+06	403448
GNO3 10:30 919 2	polA2	14.462	14.5164	0.0689799	6945228	6698718	311613
TYG 10AM 9-19 1	polA2	15.053	15.093	0.14163	4.64315e+06	4.53173e+06	428827
LNO3 3PM 0-18 3	polA2	14.919	14.872	0.0413053	5088278	5.25383e+06	146999
TYG 3:30 9-18 3	polA2	16.557	16.492	0.0600382	1.66436e+06	1.74131e+06	70818.2
G10FE 3	polA2	15.961	16.0761	0.111664	2.50047e+06	2.31551e+06	176908
7_OVEN14_1	polA2	15.736	15.74	0.00346425	2.91412e+06	2906253	6869.39
21_OVEN 24_2	polA2	13.428	13.3682	0.0757199	14058696	14657675	765155
34_OVEN8_1	polA2	17.196	17.3143	0.129842	1.07687e+06	996016	87185.5
std	polA2	6.139	6.26891	0.183458	1000000000
GNO3 10AM 9-18 1	polA2	14.785	14.7411	0.101107	5.57417e+06	5.75208e+06	403448
GNO3 10:30 919 2	polA2	14.493	14.5164	0.0689799	6802460	6698718	311613
TYG 2:30 9-19 1	polA2	14.746	14.8113	0.0569803	5.72486e+06	5477234	215072
LNO3 3PM 0-18 3	polA2	14.858	14.872	0.0413053	5.30416e+06	5.25383e+06	146999
TYG 3:30 9-18 3	polA2	16.479	16.492	0.0600382	1.75583e+06	1.74131e+06	70818.2
GNO3 1	polA2	14.484	14.4606	0.0207587	6844898	6.95383e+06	98154.5
7_OVEN14_1	polA2	15.742	15.74	0.00346425	2.90321e+06	2906253	6869.39
21_OVEN 24_2	polA2	13.283	13.3682	0.0757199	15519642	14657675	765155
39_OVEN8_2	polA2	16.643	16.7042	0.0718568	1.57037e+06	1.50714e+06	73196.4
std	polA2	10.963	10.9215	0.0588154	100000000
GNO3 10AM 9-18 1	polA2	14.625	14.7411	0.101107	6213904	5.75208e+06	403448
GNO3 10AM 9-18 3	polA2	15.296	15.2249	0.158098	3.93343e+06	4.14542e+06	458954
TYG 2:30 9-19 1	polA2	14.84	14.8113	0.0569803	5369804	5477234	215072
LNO3 3PM 0-18 3	polA2	14.84	14.872	0.0413053	5369053	5.25383e+06	146999
TYG 10AM 9-19 3	polA2	15.885	15.8411	0.0795854	2.63298e+06	2.71538e+06	149579
GNO3 1	polA2	14.455	14.4606	0.0207587	6.98118e+06	6.95383e+06	98154.5
7_OVEN14_1	polA2	15.742	15.74	0.00346425	2.90143e+06	2906253	6869.39
24_OVEN 24_3	polA2	13.317	13.2319	0.0774893	15163890	16086179	841848
39_OVEN8_2	polA2	16.687	16.7042	0.0718568	1.52409e+06	1.50714e+06	73196.4
std	polA2	10.88	10.9215	0.0588154	100000000
GNO3 3PM 9-18 1	polA2	14.25	14.204	0.0415345	8.02671e+06	8.28483e+06	233347
GNO3 10AM 9-18 3	polA2	15.335	15.2249	0.158098	3830786	4.14542e+06	458954
TYG 2:30 9-19 1	polA2	14.849	14.8113	0.0569803	5.33704e+06	5477234	215072
LNO3 10:30AM 9-19 3	polA2	14.882	14.8995	0.0464147	5217481	5.15666e+06	161914
TYG 10AM 9-19 3	polA2	15.889	15.8411	0.0795854	2.62511e+06	2.71538e+06	149579
GNO3 1	polA2	14.443	14.4606	0.0207587	7035403	6.95383e+06	98154.5
10_OVEN 14_2	polA2	15.788	15.7987	0.010572	2.813e+06	2.79217e+06	20135.2
24_OVEN 24_3	polA2	13.213	13.2319	0.0774893	16281347	16086179	841848
39_OVEN8_2	polA2	16.783	16.7042	0.0718568	1.42695e+06	1.50714e+06	73196.4
std	polA2	14.539	14.2075	0.468927	10000000
GNO3 3PM 9-18 1	polA2	14.193	14.204	0.0415345	8346928	8.28483e+06	233347
GNO3 10AM 9-18 3	polA2	15.044	15.2249	0.158098	4672053	4.14542e+06	458954
LNO3 10 AM 9-18 1	polA2	15.023	15.0498	0.0822831	4.73842e+06	4.65749e+06	257994
LNO3 10:30AM 9-19 3	polA2	14.865	14.8995	0.0464147	5279360	5.15666e+06	161914
TYG 10AM 9-19 3	polA2	15.749	15.8411	0.0795854	2.88804e+06	2.71538e+06	149579
GNO3 2 2	polA2	14.456	14.4123	0.0490415	6973911	7.18893e+06	241416
10_OVEN 14_2	polA2	15.809	15.7987	0.010572	2.77281e+06	2.79217e+06	20135.2
24_OVEN 24_3	polA2	13.166	13.2319	0.0774893	16813302	16086179	841848
40_OVEN8_3	polA2	17.046	16.9011	0.160517	1.19262e+06	1322056	146412
std	polA2	13.876	14.2075	0.468927	10000000
GNO3 3PM 9-18 1	polA2	14.169	14.204	0.0415345	8480842	8.28483e+06	233347
GNO3 3PM 9-18 3	polA2	14.961	14.9404	0.0206184	4944690	5.01363e+06	70513.4
LNO3 10 AM 9-18 1	polA2	15.142	15.0498	0.0822831	4.36873e+06	4.65749e+06	257994
LNO3 10:30AM 9-19 3	polA2	14.952	14.8995	0.0464147	4.97314e+06	5.15666e+06	161914
TYG 2:30 9-19 3	polA2	14.597	14.7245	0.123693	6335616	5.82224e+06	492566
GNO3 2 2	polA2	14.421	14.4123	0.0490415	7142792	7.18893e+06	241416
10_OVEN 14_2	polA2	15.799	15.7987	0.010572	2.79069e+06	2.79217e+06	20135.2
26_MW8_1	polA2	15.91	16.009	0.104905	2.58825e+06	2.42335e+06	172278
40_OVEN8_3	polA2	16.928	16.9011	0.160517	1.29259e+06	1322056	146412
std	polA2	17.856	17.7874	0.09649	1000000
GNO3 10:30 919 1	polA2	14.35	14.4193	0.0622668	7.49739e+06	7156222	306277
GNO3 3PM 9-18 3	polA2	14.919	14.9404	0.0206184	5.08562e+06	5.01363e+06	70513.4
LNO3 10 AM 9-18 1	polA2	14.984	15.0498	0.0822831	4.86532e+06	4.65749e+06	257994
TYG 3:30 9-18 2	polA2	16.368	16.4786	0.096054	1.8943e+06	1.75888e+06	117289
TYG 2:30 9-19 3	polA2	14.732	14.7245	0.123693	5.77759e+06	5.82224e+06	492566
GNO3 2 2	polA2	14.359	14.4123	0.0490415	7.45008e+06	7.18893e+06	241416
12_OVEN 14_3	polA2	16.22	16.2513	0.0337983	2.09545e+06	2.05107e+06	47171.4
26_MW8_1	polA2	15.998	16.009	0.104905	2.43726e+06	2.42335e+06	172278
40_OVEN8_3	polA2	16.729	16.9011	0.160517	1.48096e+06	1322056	146412
std	polA2	17.719	17.7874	0.09649	1000000
GNO3 10:30 919 1	polA2	14.437	14.4193	0.0622668	7066310	7156222	306277
GNO3 3PM 9-18 3	polA2	14.941	14.9404	0.0206184	5.01059e+06	5.01363e+06	70513.4
LNO3 3PM 9-18 1	polA2	14.129	14.063	0.0646846	8718970	9124741	401904
TYG 3:30 9-18 2	polA2	16.532	16.4786	0.096054	1693093	1.75888e+06	117289
TYG 2:30 9-19 3	polA2	14.844	14.7245	0.123693	5353525	5.82224e+06	492566
1_MW14_1	polA2	13.859	13.9919	0.115056	10478432	9591586	768588
12_OVEN 14_3	polA2	16.247	16.2513	0.0337983	2.05622e+06	2.05107e+06	47171.4
26_MW8_1	polA2	16.119	16.009	0.104905	2.24454e+06	2.42335e+06	172278
	polA2	Undetermined
std	polA2	21.109	21.1347	0.0364108	100000
GNO3 10:30 919 1	polA2	14.471	14.4193	0.0622668	6.90496e+06	7156222	306277
GNO3 10:30 9-19 3	polA2	14.36	14.3899	0.0596662	7447188	7.30064e+06	293539
LNO3 3PM 9-18 1	polA2	14.061	14.063	0.0646846	9132591	9124741	401904
TYG 3:30 9-18 2	polA2	16.536	16.4786	0.096054	1.68926e+06	1.75888e+06	117289
G10FE 1 2	polA2	15.894	15.7981	0.086131	2615734	2.79643e+06	162132
1_MW14_1	polA2	14.054	13.9919	0.115056	9177413	9591586	768588
12_OVEN 14_3	polA2	16.287	16.2513	0.0337983	2.00153e+06	2.05107e+06	47171.4
29_MW8_2	polA2	15.666	15.5983	0.0694839	3055748	3.20334e+06	151938
	polA2	Undetermined
std	polA2	21.16	21.1347	0.0364108	100000
GNO3 10AM 9-18 2	polA2	15.208	15.1145	0.0817588	4177298	4.45641e+06	244718
GNO3 10:30 9-19 3	polA2	14.459	14.3899	0.0596662	6962678	7.30064e+06	293539
LNO3 3PM 9-18 1	polA2	13.999	14.063	0.0646846	9522663	9124741	401904
TYG 10AM 9-19 2	polA2	16.085	16.1675	0.0952009	2.29654e+06	2.1744e+06	139559
G10FE 1 2	polA2	15.772	15.7981	0.086131	2.84437e+06	2.79643e+06	162132
1_MW14_1	polA2	14.063	13.9919	0.115056	9118913	9591586	768588
14_MW24_1	polA2	12.275	12.3696	0.0829018	30860746	28964802	1.6603e+06
29_MW8_2	polA2	15.528	15.5983	0.0694839	3359280	3.20334e+06	151938
std	polA2	24.196	24.1438	0.074339	10000
GNO3 10AM 9-18 2	polA2	15.08	15.1145	0.0817588	4.5578e+06	4.45641e+06	244718
GNO3 10:30 9-19 3	polA2	14.351	14.3899	0.0596662	7492045	7.30064e+06	293539
LNO3 10:30AM 9-19 1	polA2	14.548	14.5926	0.0692847	6.55196e+06	6.35965e+06	296334
TYG 10AM 9-19 2	polA2	16.145	16.1675	0.0952009	2.20435e+06	2.1744e+06	139559
G10FE 1 2	polA2	15.728	15.7981	0.086131	2929186	2.79643e+06	162132
3_MW14_2	polA2	13.662	13.7029	0.0370639	11988435	11658667	296087
14_MW24_1	polA2	12.404	12.3696	0.0829018	28263070	28964802	1.6603e+06
29_MW8_2	polA2	15.601	15.5983	0.0694839	3.19499e+06	3.20334e+06	151938
std	polA2	24.091	24.1438	0.074339	10000
GNO3 10AM 9-18 2	polA2	15.056	15.1145	0.0817588	4634146	4.45641e+06	244718
TYG 3:30 9-18 1	polA2	15.589	15.6685	0.0968134	3.22065e+06	3.05576e+06	198895
LNO3 10:30AM 9-19 1	polA2	14.672	14.5926	0.0692847	6018394	6.35965e+06	296334
TYG 10AM 9-19 2	polA2	16.272	16.1675	0.0952009	2.02229e+06	2.1744e+06	139559
G10FE 2	polA2	15.776	15.7321	0.0489606	2.83533e+06	2.92307e+06	97982.1
3_MW14_2	polA2	13.714	13.7029	0.0370639	11571930	11658667	296087
14_MW24_1	polA2	12.43	12.3696	0.0829018	27770596	28964802	1.6603e+06
32_MW8_3	polA2	15.734	15.7857	0.0558392	2.91827e+06	2.81838e+06	106891
std	polA2	26.769	26.684	0.120315	1000
GNO3 3 PM 9-18 2	polA2	15.086	15.0103	0.0932821	4.5396e+06	4786242	308284
TYG 3:30 9-18 1	polA2	15.64	15.6685	0.0968134	3111756	3.05576e+06	198895
LNO3 10:30AM 9-19 1	polA2	14.558	14.5926	0.0692847	6508611	6.35965e+06	296334
TYG 2:30 9-19 2	polA2	15.434	15.369	0.0730081	3.57982e+06	3.74585e+06	187660
G10FE 2	polA2	15.741	15.7321	0.0489606	2905095	2.92307e+06	97982.1
3_MW14_2	polA2	13.734	13.7029	0.0370639	11415634	11658667	296087
19_OVEN 24_1	polA2	13.671	13.5786	0.101128	11916316	12707828	882834
32_MW8_3	polA2	15.778	15.7857	0.0558392	2.83123e+06	2.81838e+06	106891
std	polA2	26.599	26.684	0.120315	1000
GNO3 3 PM 9-18 2	polA2	15.039	15.0103	0.0932821	4687265	4786242	308284
TYG 3:30 9-18 1	polA2	15.776	15.6685	0.0968134	2.83487e+06	3.05576e+06	198895
LNO3 10AM 9-18 3	polA2	15.049	15.1081	0.0518465	4.65675e+06	4.47339e+06	159644
TYG 2:30 9-19 2	polA2	15.383	15.369	0.0730081	3.70827e+06	3.74585e+06	187660
G10FE 2	polA2	15.679	15.7321	0.0489606	3.0288e+06	2.92307e+06	97982.1
6_MW14_3	polA2	13.548	13.5969	0.0717832	12959459	12539867	605392
19_OVEN 24_1	polA2	13.595	13.5786	0.101128	12547232	12707828	882834
32_MW8_3	polA2	15.845	15.7857	0.0558392	2.70565e+06	2.81838e+06	106891
std	polA2	30.996	30.7962	0.282559	100
GNO3 3 PM 9-18 2	polA2	14.906	15.0103	0.0932821	5131858	4786242	308284
TYG 10AM 9-19 1	polA2	14.976	15.093	0.14163	4.89385e+06	4.53173e+06	428827
LNO3 10AM 9-18 3	polA2	15.132	15.1081	0.0518465	4.39818e+06	4.47339e+06	159644
TYG 2:30 9-19 2	polA2	15.29	15.369	0.0730081	3.94945e+06	3.74585e+06	187660
G10FE 3	polA2	16.084	16.0761	0.111664	2.29813e+06	2.31551e+06	176908
6_MW14_3	polA2	13.564	13.5969	0.0717832	12814277	12539867	605392
19_OVEN 24_1	polA2	13.47	13.5786	0.101128	13659935	12707828	882834
34_OVEN8_1	polA2	17.294	17.3143	0.129842	1.00754e+06	996016	87185.5
std	polA2	30.596	30.7962	0.282559	100
GNO3 10:30 919 2	polA2	14.594	14.5164	0.0689799	6.34847e+06	6698718	311613
TYG 10AM 9-19 1	polA2	15.25	15.093	0.14163	4.05819e+06	4.53173e+06	428827
LNO3 10AM 9-18 3	polA2	15.143	15.1081	0.0518465	4365249	4.47339e+06	159644
TYG 3:30 9-18 3	polA2	16.44	16.492	0.0600382	1.80375e+06	1.74131e+06	70818.2
G10FE 3	polA2	16.183	16.0761	0.111664	2.14794e+06	2.31551e+06	176908
6_MW14_3	polA2	13.679	13.5969	0.0717832	11845863	12539867	605392
21_OVEN 24_2	polA2	13.393	13.3682	0.0757199	14394687	14657675	765155
34_OVEN8_1	polA2	17.453	17.3143	0.129842	903642	996016	87185.5

## Sheet: gyrB RNA
Sample Name	Target Name	CT	Ct Mean	Ct SD	Quantity	Quantity Mean	Quantity SD
1 G/NO3 1 10AM 918	gyrB	17.496	17.4866	0.0190298	438324	441230	5991.49
1 G/NO3 1 10AM 918	gyrB	17.465	17.4866	0.0190298	448120	441230	5991.49
1 G/NO3 1 10AM 918	gyrB	17.499	17.4866	0.0190298	437245	441230	5991.49
2 G/NO31 3PM 918	gyrB	17.809	17.8133	0.0954208	350921	350293	23689.9
2 G/NO31 3PM 918	gyrB	17.72	17.8133	0.0954208	373663	350293	23689.9
2 G/NO31 3PM 918	gyrB	17.911	17.8133	0.0954208	326296	350293	23689.9
3 G/NO3 1 1030 919	gyrB	17.483	17.5598	0.0917547	442236	419422	27002.3
3 G/NO3 1 1030 919	gyrB	17.535	17.5598	0.0917547	426419	419422	27002.3
3 G/NO3 1 1030 919	gyrB	17.662	17.5598	0.0917547	389609	419422	27002.3
4 G/NO3 2 10AM 918	gyrB	18.436	18.4808	0.114893	224618	218082	17435.4
4 G/NO3 2 10AM 918	gyrB	18.395	18.4808	0.114893	231305	218082	17435.4
4 G/NO3 2 10AM 918	gyrB	18.611	18.4808	0.114893	198323	218082	17435.4
5 G/NO3 2 3PM 918	gyrB	18.569	18.5575	0.0190394	204401	206081	2800.18
5 G/NO3 2 3PM 918	gyrB	18.568	18.5575	0.0190394	204528	206081	2800.18
5 G/NO3 2 3PM 918	gyrB	18.535	18.5575	0.0190394	209313	206081	2800.18
6 G/NO3 2 1030 919	gyrB	18.543	18.5469	0.0283919	208205	207642	4182.14
6 G/NO3 2 1030 919	gyrB	18.521	18.5469	0.0283919	211515	207642	4182.14
6 G/NO3 2 1030 919	gyrB	18.577	18.5469	0.0283919	203207	207642	4182.14
7 G/NO3 3 10AM 918	gyrB	18.118	18.1994	0.0990252	281582	266234	18463.1
7 G/NO3 3 10AM 918	gyrB	18.17	18.1994	0.0990252	271375	266234	18463.1
7 G/NO3 3 10AM 918	gyrB	18.31	18.1994	0.0990252	245745	266234	18463.1
8 G/NO3 3 3PM 918	gyrB	18.041	18.0389	0.0306173	297475	297985	6493.17
8 G/NO3 3 3PM 918	gyrB	18.007	18.0389	0.0306173	304718	297985	6493.17
8 G/NO3 3 3PM 918	gyrB	18.068	18.0389	0.0306173	291762	297985	6493.17
9 G/NO3 3 1030 919	gyrB	18.796	18.7414	0.0490731	173866	180885	6261.08
9 G/NO3 3 1030 919	gyrB	18.702	18.7414	0.0490731	185897	180885	6261.08
9 G/NO3 3 1030 919	gyrB	18.725	18.7414	0.0490731	182891	180885	6261.08
10 TYG 1 330 918	gyrB	17.675	17.6072	0.105041	385814	405703	30904.7
10 TYG 1 330 918	gyrB	17.486	17.6072	0.105041	441307	405703	30904.7
10 TYG 1 330 918	gyrB	17.66	17.6072	0.105041	389988	405703	30904.7
11 TYG 1 10AM 919	gyrB	18.621	18.6404	0.0169613	196905	194282	2348.43
11 TYG 1 10AM 919	gyrB	18.645	18.6404	0.0169613	193566	194282	2348.43
11 TYG 1 10AM 919	gyrB	18.654	18.6404	0.0169613	192374	194282	2348.43
12 TYG 1 230 919	gyrB	18.147	18.1469	0.0843202	275933	276234	16550
12 TYG 1 230 919	gyrB	18.063	18.1469	0.0843202	292933	276234	16550
12 TYG 1 230 919	gyrB	18.231	18.1469	0.0843202	259837	276234	16550
13 L/NO3 1 10AM 918	gyrB	17.073	17.0925	0.0186377	591923	583878	7742.14
13 L/NO3 1 10AM 918	gyrB	17.11	17.0925	0.0186377	576479	583878	7742.14
13 L/NO3 1 10AM 918	gyrB	17.094	17.0925	0.0186377	583232	583878	7742.14
14 L/NO3 1 3PM 918	gyrB	16.942	16.8429	0.0855518	649999	698081	41695
14 L/NO3 1 3PM 918	gyrB	16.789	16.8429	0.0855518	724259	698081	41695
14 L/NO3 1 3PM 918	gyrB	16.798	16.8429	0.0855518	719984	698081	41695
15 L/NO3 1 1030 919	gyrB	15.665	15.6703	0.0728413	1.61067e+06	1.60614e+06	82914.4
15 L/NO3 1 1030 919	gyrB	15.6	15.6703	0.0728413	1.6867e+06	1.60614e+06	82914.4
15 L/NO3 1 1030 919	gyrB	15.746	15.6703	0.0728413	1.52105e+06	1.60614e+06	82914.4
16 L/NO3 3 10AM 918	gyrB	20.846	20.8466	0.0502908	40507.9	40498.5	1446.98
16 L/NO3 3 10AM 918	gyrB	20.797	20.8466	0.0502908	41940.7	40498.5	1446.98
16 L/NO3 3 10AM 918	gyrB	20.897	20.8466	0.0502908	39046.8	40498.5	1446.98
17 L/NO3 3 3PM 918	gyrB	21.944	21.9175	0.0233813	18548.1	18908.5	312.807
17 L/NO3 3 3PM 918	gyrB	21.902	21.9175	0.0233813	19109.7	18908.5	312.807
17 L/NO3 3 3PM 918	gyrB	21.906	21.9175	0.0233813	19067.8	18908.5	312.807
18 LNO3 3 1030 919	gyrB	22.431	22.3826	0.0421653	13124.1	13587	403.923
18 LNO3 3 1030 919	gyrB	22.363	22.3826	0.0421653	13769.4	13587	403.923
18 LNO3 3 1030 919	gyrB	22.353	22.3826	0.0421653	13867.6	13587	403.923
19 TYG 2 330 918	gyrB	16.84	16.8256	0.0151307	698639	705859	7598.01
19 TYG 2 330 918	gyrB	16.81	16.8256	0.0151307	713785	705859	7598.01
19 TYG 2 330 918	gyrB	16.827	16.8256	0.0151307	705152	705859	7598.01
20 TYG 2 10AM 919	gyrB	18.706	18.6844	0.0370363	185385	188333	4995.83
20 TYG 2 10AM 919	gyrB	18.642	18.6844	0.0370363	194101	188333	4995.83
20 TYG 2 10AM 919	gyrB	18.705	18.6844	0.0370363	185514	188333	4995.83
21 TYG 2 330 919	gyrB	17.633	17.6019	0.0341605	397723	406558	9904.2
21 TYG 2 330 919	gyrB	17.565	17.6019	0.0341605	417265	406558	9904.2
21 TYG 2 330 919	gyrB	17.608	17.6019	0.0341605	404688	406558	9904.2
22 TYG 3 330 918	gyrB	17.774	17.7359	0.0594307	359564	369766	15804.1
22 TYG 3 330 918	gyrB	17.667	17.7359	0.0594307	387971	369766	15804.1
22 TYG 3 330 918	gyrB	17.766	17.7359	0.0594307	361763	369766	15804.1
23 TYG 3 10AM 919	gyrB	18.603	18.5282	0.0662096	199490	210546	9797.19
23 TYG 3 10AM 919	gyrB	18.504	18.5282	0.0662096	213996	210546	9797.19
23 TYG 3 10AM 919	gyrB	18.477	18.5282	0.0662096	218151	210546	9797.19
24 TYG 3 330 919	gyrB	17.983	18.0086	0.11967	310061	305134	25593.1
24 TYG 3 330 919	gyrB	17.904	18.0086	0.11967	327905	305134	25593.1
24 TYG 3 330 919	gyrB	18.139	18.0086	0.11967	277435	305134	25593.1
25 G/10 FE 1 #2	gyrB	18.521	18.5666	0.0597609	211492	204856	8612.83
25 G/10 FE 1 #2	gyrB	18.545	18.5666	0.0597609	207953	204856	8612.83
25 G/10 FE 1 #2	gyrB	18.634	18.5666	0.0597609	195123	204856	8612.83
26 G/10FE 2	gyrB	18.182	18.1205	0.118217	269189	281816	24220.7
26 G/10FE 2	gyrB	17.984	18.1205	0.118217	309741	281816	24220.7
26 G/10FE 2	gyrB	18.196	18.1205	0.118217	266518	281816	24220.7
27 G/10 FE 3	gyrB	19.386	19.3734	0.0255418	114334	115386	2105.75
27 G/10 FE 3	gyrB	19.344	19.3734	0.0255418	117810	115386	2105.75
27 G/10 FE 3	gyrB	19.39	19.3734	0.0255418	114013	115386	2105.75
28 G/NO3 1	gyrB	19.925	19.9081	0.0148447	77933.6	78891.7	830.027
28 G/NO3 1	gyrB	19.899	19.9081	0.0148447	79392.1	78891.7	830.027
28 G/NO3 1	gyrB	19.9	19.9081	0.0148447	79349.5	78891.7	830.027
29 G/NO3 2 #2	gyrB	16.941	16.8754	0.06232	650136	681722	30073.5
29 G/NO3 2 #2	gyrB	16.817	16.8754	0.06232	710012	681722	30073.5
29 G/NO3 2 #2	gyrB	16.868	16.8754	0.06232	685017	681722	30073.5
30 1_MW14_1	gyrB	18.837	18.7817	0.0691803	168926	175849	8737.13
30 1_MW14_1	gyrB	18.704	18.7817	0.0691803	185666	175849	8737.13
30 1_MW14_1	gyrB	18.804	18.7817	0.0691803	172954	175849	8737.13
31 3_MW14_2	gyrB	19.069	18.9892	0.088646	143202	151808	9635.81
31 3_MW14_2	gyrB	18.894	18.9892	0.088646	162218	151808	9635.81
31 3_MW14_2	gyrB	19.004	18.9892	0.088646	150005	151808	9635.81
32 6_MW14_3	gyrB	19.708	19.6592	0.0613789	90949.2	94218	4149.44
32 6_MW14_3	gyrB	19.59	19.6592	0.0613789	98886.2	94218	4149.44
32 6_MW14_3	gyrB	19.679	19.6592	0.0613789	92818.6	94218	4149.44
33 7_OVEN14_1	gyrB	16.611	16.5865	0.0289217	822211	836766	17267.3
33 7_OVEN14_1	gyrB	16.555	16.5865	0.0289217	855845	836766	17267.3
33 7_OVEN14_1	gyrB	16.594	16.5865	0.0289217	832241	836766	17267.3
34 10_OVEN14_2	gyrB	17.546	17.5507	0.0314943	423054	421610	9414.41
34 10_OVEN14_2	gyrB	17.522	17.5507	0.0314943	430219	421610	9414.41
34 10_OVEN14_2	gyrB	17.584	17.5507	0.0314943	411557	421610	9414.41
35 12_OVEN14_3	gyrB	17.483	17.4381	0.0390499	442434	456806	12588
35 12_OVEN14_3	gyrB	17.41	17.4381	0.0390499	465871	456806	12588
35 12_OVEN14_3	gyrB	17.421	17.4381	0.0390499	462114	456806	12588
36 14_MW24_1	gyrB	20.183	20.1749	0.0561147	64903.1	65291.3	2614.53
36 14_MW24_1	gyrB	20.115	20.1749	0.0561147	68078.3	65291.3	2614.53
36 14_MW24_1	gyrB	20.227	20.1749	0.0561147	62892.6	65291.3	2614.53
37 19_OVEN24_1	gyrB	18.863	18.8432	0.039954	165831	168236	4816.01
37 19_OVEN24_1	gyrB	18.797	18.8432	0.039954	173781	168236	4816.01
37 19_OVEN24_1	gyrB	18.869	18.8432	0.039954	165095	168236	4816.01
38 21_OVEN24_2	gyrB	19.611	19.5659	0.0634481	97441.1	100683	4593.97
38 21_OVEN24_2	gyrB	19.493	19.5659	0.0634481	105940	100683	4593.97
38 21_OVEN24_2	gyrB	19.593	19.5659	0.0634481	98667.4	100683	4593.97
39 24_OVEN24_3	gyrB	18.623	18.6632	0.0463288	196721	191219	6264.57
39 24_OVEN24_3	gyrB	18.714	18.6632	0.0463288	184401	191219	6264.57
39 24_OVEN24_3	gyrB	18.653	18.6632	0.0463288	192535	191219	6264.57
40 26_MW8_1	gyrB	18.254	18.2928	0.035689	255759	248778	6338.89
40 26_MW8_1	gyrB	18.323	18.2928	0.035689	243382	248778	6338.89
40 26_MW8_1	gyrB	18.302	18.2928	0.035689	247192	248778	6338.89
41 29_MW8_2	gyrB	19.761	19.82	0.104295	87608.1	84135.3	6099.32
41 29_MW8_2	gyrB	19.759	19.82	0.104295	87705.3	84135.3	6099.32
41 29_MW8_2	gyrB	19.94	19.82	0.104295	77092.7	84135.3	6099.32
42 32_MW8_3	gyrB	19.508	19.4299	0.113438	104839	111070	9143.42
42 32_MW8_3	gyrB	19.482	19.4299	0.113438	106804	111070	9143.42
42 32_MW8_3	gyrB	19.3	19.4299	0.113438	121567	111070	9143.42
43 34_OVEN8_1	gyrB	17.349	17.3425	0.0189435	486647	488816	6602.18
43 34_OVEN8_1	gyrB	17.321	17.3425	0.0189435	496230	488816	6602.18
43 34_OVEN8_1	gyrB	17.358	17.3425	0.0189435	483572	488816	6602.18
44 39_OVEN8_2	gyrB	17.582	17.5872	0.0343823	412151	410815	10015.3
44 39_OVEN8_2	gyrB	17.556	17.5872	0.0343823	420096	410815	10015.3
44 39_OVEN8_2	gyrB	17.624	17.5872	0.0343823	400199	410815	10015.3
45 40_OVEN8_3	gyrB	18.629	18.6617	0.0389737	195801	191400	5274.05
45 40_OVEN8_3	gyrB	18.651	18.6617	0.0389737	192844	191400	5274.05
45 40_OVEN8_3	gyrB	18.705	18.6617	0.0389737	185554	191400	5274.05
46 NTC	gyrB	33.256	32.2135	1.06588	5.96849	15.0788	10.8893
46 NTC	gyrB	31.126	32.2135	1.06588	27.1391	15.0788	10.8893
46 NTC	gyrB	32.259	32.2135	1.06588	12.1288	15.0788	10.8893

## Sheet: rpoC RNA
Sample Name	Target Name	CT	Ct Mean	Ct SD	Quantity	Quantity Mean	Quantity SD
1 G/NO3 1 10AM 918	rpoC	20.147	20.1956	0.0455317	710872	690980	18399.1
1 G/NO3 1 10AM 918	rpoC	20.236	20.1956	0.0455317	674572	690980	18399.1
1 G/NO3 1 10AM 918	rpoC	20.204	20.1956	0.0455317	687495	690980	18399.1
2 G/NO31 3PM 918	rpoC	19.964	19.9605	0.0253903	790660	792316	11742
2 G/NO31 3PM 918	rpoC	19.934	19.9605	0.0253903	804798	792316	11742
2 G/NO31 3PM 918	rpoC	19.984	19.9605	0.0253903	781490	792316	11742
3 G/NO3 1 1030 919	rpoC	19.702	19.7004	0.0685832	921258	922448	36886
3 G/NO3 1 1030 919	rpoC	19.631	19.7004	0.0685832	959915	922448	36886
3 G/NO3 1 1030 919	rpoC	19.768	19.7004	0.0685832	886171	922448	36886
4 G/NO3 2 10AM 918	rpoC	19.679	19.7042	0.0292551	933612	920000	15642.9
4 G/NO3 2 10AM 918	rpoC	19.698	19.7042	0.0292551	923477	920000	15642.9
4 G/NO3 2 10AM 918	rpoC	19.736	19.7042	0.0292551	902911	920000	15642.9
5 G/NO3 2 3PM 918	rpoC	22.882	22.7956	0.0794968	144319	151902	6985.95
5 G/NO3 2 3PM 918	rpoC	22.726	22.7956	0.0794968	158075	151902	6985.95
5 G/NO3 2 3PM 918	rpoC	22.779	22.7956	0.0794968	153314	151902	6985.95
6 G/NO3 2 1030 919	rpoC	21.496	21.531	0.0967215	323836	317547	17652.2
6 G/NO3 2 1030 919	rpoC	21.457	21.531	0.0967215	331192	317547	17652.2
6 G/NO3 2 1030 919	rpoC	21.64	21.531	0.0967215	297611	317547	17652.2
7 G/NO3 3 10AM 918	rpoC	20.322	20.3931	0.103184	641839	616457	36448.1
7 G/NO3 3 10AM 918	rpoC	20.346	20.3931	0.103184	632840	616457	36448.1
7 G/NO3 3 10AM 918	rpoC	20.511	20.3931	0.103184	574692	616457	36448.1
8 G/NO3 3 3PM 918	rpoC	19.743	19.7342	0.0422427	899383	904178	22341
8 G/NO3 3 3PM 918	rpoC	19.771	19.7342	0.0422427	884623	904178	22341
8 G/NO3 3 3PM 918	rpoC	19.688	19.7342	0.0422427	928527	904178	22341
9 G/NO3 3 1030 919	rpoC	20.644	20.5813	0.094481	532011	552303	30865
9 G/NO3 3 1030 919	rpoC	20.473	20.5813	0.094481	587823	552303	30865
9 G/NO3 3 1030 919	rpoC	20.628	20.5813	0.094481	537076	552303	30865
10 TYG 1 330 918	rpoC	19.828	19.8468	0.0310458	856002	846650	15239.3
10 TYG 1 330 918	rpoC	19.883	19.8468	0.0310458	829065	846650	15239.3
10 TYG 1 330 918	rpoC	19.83	19.8468	0.0310458	854882	846650	15239.3
11 TYG 1 10AM 919	rpoC	20.497	20.5058	0.0109166	579372	576566	3662.85
11 TYG 1 10AM 919	rpoC	20.518	20.5058	0.0109166	572422	576566	3662.85
11 TYG 1 10AM 919	rpoC	20.502	20.5058	0.0109166	577904	576566	3662.85
12 TYG 1 230 919	rpoC	20.17	20.1649	0.0301589	701402	703354	12387
12 TYG 1 230 919	rpoC	20.133	20.1649	0.0301589	716601	703354	12387
12 TYG 1 230 919	rpoC	20.193	20.1649	0.0301589	692059	703354	12387
13 L/NO3 1 10AM 918	rpoC	21.77	21.8221	0.0826857	275996	267912	12729.3
13 L/NO3 1 10AM 918	rpoC	21.779	21.8221	0.0826857	274501	267912	12729.3
13 L/NO3 1 10AM 918	rpoC	21.917	21.8221	0.0826857	253239	267912	12729.3
14 L/NO3 1 3PM 918	rpoC	22.493	22.3793	0.108245	181041	193734	12149.9
14 L/NO3 1 3PM 918	rpoC	22.367	22.3793	0.108245	194903	193734	12149.9
14 L/NO3 1 3PM 918	rpoC	22.278	22.3793	0.108245	205257	193734	12149.9
15 L/NO3 1 1030 919	rpoC	21.303	21.3306	0.0481413	362227	356613	9923.62
15 L/NO3 1 1030 919	rpoC	21.302	21.3306	0.0481413	362457	356613	9923.62
15 L/NO3 1 1030 919	rpoC	21.386	21.3306	0.0481413	345155	356613	9923.62
16 L/NO3 3 10AM 918	rpoC	23.905	23.9209	0.0270066	79501.2	78786	1234.42
16 L/NO3 3 10AM 918	rpoC	23.905	23.9209	0.0270066	79496.2	78786	1234.42
16 L/NO3 3 10AM 918	rpoC	23.952	23.9209	0.0270066	77360.6	78786	1234.42
17 L/NO3 3 3PM 918	rpoC	26.655	26.5468	0.109632	16007	17074.8	1091.57
17 L/NO3 3 3PM 918	rpoC	26.436	26.5468	0.109632	18188.6	17074.8	1091.57
17 L/NO3 3 3PM 918	rpoC	26.549	26.5468	0.109632	17028.7	17074.8	1091.57
18 LNO3 3 1030 919	rpoC	26.198	26.1772	0.06881	20899.8	21161.7	855.391
18 LNO3 3 1030 919	rpoC	26.233	26.1772	0.06881	20467.9	21161.7	855.391
18 LNO3 3 1030 919	rpoC	26.1	26.1772	0.06881	22117.4	21161.7	855.391
19 TYG 2 330 918	rpoC	18.955	18.8961	0.0516166	1.42343e+06	1.47373e+06	43974.2
19 TYG 2 330 918	rpoC	18.873	18.8961	0.0516166	1.49291e+06	1.47373e+06	43974.2
19 TYG 2 330 918	rpoC	18.86	18.8961	0.0516166	1.50486e+06	1.47373e+06	43974.2
20 TYG 2 10AM 919	rpoC	20.513	20.4322	0.0715472	574255	602177	24870.2
20 TYG 2 10AM 919	rpoC	20.376	20.4322	0.0715472	621954	602177	24870.2
20 TYG 2 10AM 919	rpoC	20.408	20.4322	0.0715472	610320	602177	24870.2
21 TYG 2 330 919	rpoC	18.991	18.947	0.0556604	1.39409e+06	1430801	46743.4
21 TYG 2 330 919	rpoC	18.884	18.947	0.0556604	1.48342e+06	1430801	46743.4
21 TYG 2 330 919	rpoC	18.966	18.947	0.0556604	1.41489e+06	1430801	46743.4
22 TYG 3 330 918	rpoC	19.069	19.1045	0.0523798	1.33171e+06	1.30521e+06	39502.8
22 TYG 3 330 918	rpoC	19.079	19.1045	0.0523798	1.3241e+06	1.30521e+06	39502.8
22 TYG 3 330 918	rpoC	19.165	19.1045	0.0523798	1.2598e+06	1.30521e+06	39502.8
23 TYG 3 10AM 919	rpoC	20.164	20.1753	0.0388783	703850	699185	15768.2
23 TYG 3 10AM 919	rpoC	20.144	20.1753	0.0388783	712094	699185	15768.2
23 TYG 3 10AM 919	rpoC	20.219	20.1753	0.0388783	681610	699185	15768.2
24 TYG 3 330 919	rpoC	19.347	19.3311	0.0558491	1.13282e+06	1.14376e+06	37461.8
24 TYG 3 330 919	rpoC	19.269	19.3311	0.0558491	1.18548e+06	1.14376e+06	37461.8
24 TYG 3 330 919	rpoC	19.377	19.3311	0.0558491	1.11299e+06	1.14376e+06	37461.8
25 G/10 FE 1 #2	rpoC	25.181	25.1319	0.0564471	37798.7	38908.5	1286.6
25 G/10 FE 1 #2	rpoC	25.145	25.1319	0.0564471	38608	38908.5	1286.6
25 G/10 FE 1 #2	rpoC	25.07	25.1319	0.0564471	40318.7	38908.5	1286.6
26 G/10FE 2	rpoC	22.294	22.1143	0.159477	203370	226434	20581.5
26 G/10FE 2	rpoC	21.989	22.1143	0.159477	242929	226434	20581.5
26 G/10FE 2	rpoC	22.06	22.1143	0.159477	233003	226434	20581.5
27 G/10 FE 3	rpoC	25.056	24.9403	0.101709	40657.2	43541.3	2541.68
27 G/10 FE 3	rpoC	24.865	24.9403	0.101709	45454.1	43541.3	2541.68
27 G/10 FE 3	rpoC	24.9	24.9403	0.101709	44512.6	43541.3	2541.68
28 G/NO3 1	rpoC	23.194	23.0751	0.125552	120368	129209	9501.51
28 G/NO3 1	rpoC	23.088	23.0751	0.125552	128004	129209	9501.51
28 G/NO3 1	rpoC	22.944	23.0751	0.125552	139256	129209	9501.51
29 G/NO3 2 #2	rpoC	18.865	18.7708	0.0972807	1.50061e+06	1.58664e+06	90181.3
29 G/NO3 2 #2	rpoC	18.67	18.7708	0.0972807	1.68047e+06	1.58664e+06	90181.3
29 G/NO3 2 #2	rpoC	18.777	18.7708	0.0972807	1.57883e+06	1.58664e+06	90181.3
30 1_MW14_1	rpoC	21.941	21.9508	0.0328202	249857	248397	4731.99
30 1_MW14_1	rpoC	21.924	21.9508	0.0328202	252227	248397	4731.99
30 1_MW14_1	rpoC	21.988	21.9508	0.0328202	243107	248397	4731.99
31 3_MW14_2	rpoC	21.265	21.3099	0.0899519	370355	361172	18648.3
31 3_MW14_2	rpoC	21.251	21.3099	0.0899519	373447	361172	18648.3
31 3_MW14_2	rpoC	21.413	21.3099	0.0899519	339713	361172	18648.3
32 6_MW14_3	rpoC	23.307	23.3684	0.0692371	112692	108766	4363.95
32 6_MW14_3	rpoC	23.443	23.3684	0.0692371	104068	108766	4363.95
32 6_MW14_3	rpoC	23.355	23.3684	0.0692371	109539	108766	4363.95
33 7_OVEN14_1	rpoC	18.631	18.5658	0.0822347	1.71956e+06	1787457	86549.7
33 7_OVEN14_1	rpoC	18.473	18.5658	0.0822347	1.88491e+06	1787457	86549.7
33 7_OVEN14_1	rpoC	18.593	18.5658	0.0822347	1.7579e+06	1787457	86549.7
34 10_OVEN14_2	rpoC	18.644	18.6188	0.0336523	1.70663e+06	1.73194e+06	34133.4
34 10_OVEN14_2	rpoC	18.632	18.6188	0.0336523	1718433	1.73194e+06	34133.4
34 10_OVEN14_2	rpoC	18.581	18.6188	0.0336523	1.77076e+06	1.73194e+06	34133.4
35 12_OVEN14_3	rpoC	18.911	18.8706	0.0459099	1.46026e+06	1.49576e+06	40169.1
35 12_OVEN14_3	rpoC	18.821	18.8706	0.0459099	1.53936e+06	1.49576e+06	40169.1
35 12_OVEN14_3	rpoC	18.88	18.8706	0.0459099	1487646	1.49576e+06	40169.1
36 14_MW24_1	rpoC	23.067	23.0403	0.0388976	129617	131639	3002.73
36 14_MW24_1	rpoC	22.996	23.0403	0.0388976	135089	131639	3002.73
36 14_MW24_1	rpoC	23.059	23.0403	0.0388976	130210	131639	3002.73
37 19_OVEN24_1	rpoC	22.878	22.8145	0.0650832	144705	150204	5705.68
37 19_OVEN24_1	rpoC	22.748	22.8145	0.0650832	156096	150204	5705.68
37 19_OVEN24_1	rpoC	22.818	22.8145	0.0650832	149810	150204	5705.68
38 21_OVEN24_2	rpoC	24.389	24.4614	0.0640325	59983.8	57519.7	2166.07
38 21_OVEN24_2	rpoC	24.486	24.4614	0.0640325	56659.3	57519.7	2166.07
38 21_OVEN24_2	rpoC	24.509	24.4614	0.0640325	55916.1	57519.7	2166.07
39 24_OVEN24_3	rpoC	24.095	24.124	0.140497	71198.4	70141.1	5667.77
39 24_OVEN24_3	rpoC	24.001	24.124	0.140497	75205.7	70141.1	5667.77
39 24_OVEN24_3	rpoC	24.277	24.124	0.140497	64019.1	70141.1	5667.77
40 26_MW8_1	rpoC	19.452	19.455	0.0388397	1065534	1.06394e+06	24052.6
40 26_MW8_1	rpoC	19.418	19.455	0.0388397	1.08715e+06	1.06394e+06	24052.6
40 26_MW8_1	rpoC	19.495	19.455	0.0388397	1.03912e+06	1.06394e+06	24052.6
41 29_MW8_2	rpoC	20.557	20.4919	0.0668652	559564	581548	22690
41 29_MW8_2	rpoC	20.424	20.4919	0.0668652	604883	581548	22690
41 29_MW8_2	rpoC	20.495	20.4919	0.0668652	580197	581548	22690
42 32_MW8_3	rpoC	20.447	20.3772	0.0638647	596616	621738	22996.1
42 32_MW8_3	rpoC	20.362	20.3772	0.0638647	626853	621738	22996.1
42 32_MW8_3	rpoC	20.322	20.3772	0.0638647	641747	621738	22996.1
43 34_OVEN8_1	rpoC	18.549	18.4731	0.066576	1.80362e+06	1.88621e+06	72438.3
43 34_OVEN8_1	rpoC	18.445	18.4731	0.066576	1.91607e+06	1.88621e+06	72438.3
43 34_OVEN8_1	rpoC	18.425	18.4731	0.066576	1938944	1.88621e+06	72438.3
44 39_OVEN8_2	rpoC	18.423	18.3576	0.0914534	1940846	2.01848e+06	109034
44 39_OVEN8_2	rpoC	18.396	18.3576	0.0914534	1.97145e+06	2.01848e+06	109034
44 39_OVEN8_2	rpoC	18.253	18.3576	0.0914534	2.14313e+06	2.01848e+06	109034
45 40_OVEN8_3	rpoC	20.404	20.4338	0.0486709	611756	601437	16919.6
45 40_OVEN8_3	rpoC	20.407	20.4338	0.0486709	610644	601437	16919.6
45 40_OVEN8_3	rpoC	20.49	20.4338	0.0486709	581910	601437	16919.6
46 NTC	rpoC	Undetermined
46 NTC	rpoC	Undetermined
46 NTC	rpoC	Undetermined

## Sheet: polA2 RNA
Sample Name	Target Name	CT	Ct Mean	Ct SD	Quantity	Quantity Mean	Quantity SD
1 G/NO3 1 10AM 918	polA2	20.416	20.3959	0.0657009	119851	121581	5495.7
1 G/NO3 1 10AM 918	polA2	20.323	20.3959	0.0657009	127734	121581	5495.7
1 G/NO3 1 10AM 918	polA2	20.449	20.3959	0.0657009	117159	121581	5495.7
2 G/NO31 3PM 918	polA2	20.492	20.5228	0.0502444	113798	111475	3780.84
2 G/NO31 3PM 918	polA2	20.496	20.5228	0.0502444	113515	111475	3780.84
2 G/NO31 3PM 918	polA2	20.581	20.5228	0.0502444	107112	111475	3780.84
3 G/NO3 1 1030 919	polA2	20.622	20.5725	0.0450977	104147	107752	3296.06
3 G/NO3 1 1030 919	polA2	20.534	20.5725	0.0450977	110611	107752	3296.06
3 G/NO3 1 1030 919	polA2	20.562	20.5725	0.0450977	108498	107752	3296.06
4 G/NO3 2 10AM 918	polA2	20.339	20.3431	0.00889704	126311	125959	762.871
4 G/NO3 2 10AM 918	polA2	20.337	20.3431	0.00889704	126483	125959	762.871
4 G/NO3 2 10AM 918	polA2	20.353	20.3431	0.00889704	125084	125959	762.871
5 G/NO3 2 3PM 918	polA2	21.735	21.7625	0.0238884	48755.2	47854.9	782.98
5 G/NO3 2 3PM 918	polA2	21.778	21.7625	0.0238884	47333	47854.9	782.98
5 G/NO3 2 3PM 918	polA2	21.774	21.7625	0.0238884	47476.5	47854.9	782.98
6 G/NO3 2 1030 919	polA2	21.966	22.0029	0.105253	41658.9	40684.6	2869.08
6 G/NO3 2 1030 919	polA2	21.921	22.0029	0.105253	42939.6	40684.6	2869.08
6 G/NO3 2 1030 919	polA2	22.122	22.0029	0.105253	37455.2	40684.6	2869.08
7 G/NO3 3 10AM 918	polA2	20.751	20.7648	0.0139982	95392.8	94478.9	901.935
7 G/NO3 3 10AM 918	polA2	20.765	20.7648	0.0139982	94454.2	94478.9	901.935
7 G/NO3 3 10AM 918	polA2	20.779	20.7648	0.0139982	93589.5	94478.9	901.935
8 G/NO3 3 3PM 918	polA2	20.656	20.6785	0.0331199	101759	100220	2249.12
8 G/NO3 3 3PM 918	polA2	20.663	20.6785	0.0331199	101261	100220	2249.12
8 G/NO3 3 3PM 918	polA2	20.717	20.6785	0.0331199	97638.5	100220	2249.12
9 G/NO3 3 1030 919	polA2	21.682	21.7172	0.0302613	50537.4	49357	1024.32
9 G/NO3 3 1030 919	polA2	21.737	21.7172	0.0302613	48700.9	49357	1024.32
9 G/NO3 3 1030 919	polA2	21.733	21.7172	0.0302613	48832.8	49357	1024.32
10 TYG 1 330 918	polA2	19.94	19.9081	0.0415117	165846	169492	4829.69
10 TYG 1 330 918	polA2	19.861	19.9081	0.0415117	174969	169492	4829.69
10 TYG 1 330 918	polA2	19.924	19.9081	0.0415117	167661	169492	4829.69
11 TYG 1 10AM 919	polA2	20.97	20.9736	0.00639658	82150.5	81941.5	356.945
11 TYG 1 10AM 919	polA2	20.981	20.9736	0.00639658	81529.4	81941.5	356.945
11 TYG 1 10AM 919	polA2	20.97	20.9736	0.00639658	82144.7	81941.5	356.945
12 TYG 1 230 919	polA2	20.412	20.4438	0.0277253	120158	117610	2234.05
12 TYG 1 230 919	polA2	20.464	20.4438	0.0277253	115986	117610	2234.05
12 TYG 1 230 919	polA2	20.455	20.4438	0.0277253	116687	117610	2234.05
13 L/NO3 1 10AM 918	polA2	21.047	21.0475	0.0405953	77923.4	77935	2156.9
13 L/NO3 1 10AM 918	polA2	21.007	21.0475	0.0405953	80097.7	77935	2156.9
13 L/NO3 1 10AM 918	polA2	21.088	21.0475	0.0405953	75784	77935	2156.9
14 L/NO3 1 3PM 918	polA2	21.526	21.4816	0.0412013	56224.9	57966.7	1622.45
14 L/NO3 1 3PM 918	polA2	21.445	21.4816	0.0412013	59435.1	57966.7	1622.45
14 L/NO3 1 3PM 918	polA2	21.474	21.4816	0.0412013	58240.2	57966.7	1622.45
15 L/NO3 1 1030 919	polA2	20.501	20.5138	0.0701698	113123	112200	5331.94
15 L/NO3 1 1030 919	polA2	20.451	20.5138	0.0701698	117010	112200	5331.94
15 L/NO3 1 1030 919	polA2	20.59	20.5138	0.0701698	106467	112200	5331.94
16 L/NO3 3 10AM 918	polA2	23.367	23.3486	0.0369442	16017.6	16228.7	411.691
16 L/NO3 3 10AM 918	polA2	23.306	23.3486	0.0369442	16703.2	16228.7	411.691
16 L/NO3 3 10AM 918	polA2	23.372	23.3486	0.0369442	15965.4	16228.7	411.691
17 L/NO3 3 3PM 918	polA2	23.539	23.5237	0.0528432	14245.6	14405.5	522.762
17 L/NO3 3 3PM 918	polA2	23.465	23.5237	0.0528432	14989.5	14405.5	522.762
17 L/NO3 3 3PM 918	polA2	23.567	23.5237	0.0528432	13981.3	14405.5	522.762
18 LNO3 3 1030 919	polA2	24.605	24.5742	0.0662259	6887.14	7039.57	321.718
18 LNO3 3 1030 919	polA2	24.498	24.5742	0.0662259	7409.17	7039.57	321.718
18 LNO3 3 1030 919	polA2	24.619	24.5742	0.0662259	6822.4	7039.57	321.718
19 TYG 2 330 918	polA2	19.637	19.6798	0.0417407	203857	198036	5642.66
19 TYG 2 330 918	polA2	19.72	19.6798	0.0417407	192590	198036	5642.66
19 TYG 2 330 918	polA2	19.682	19.6798	0.0417407	197662	198036	5642.66
20 TYG 2 10AM 919	polA2	21.047	21.0632	0.0146126	77964.1	77085.1	770.032
20 TYG 2 10AM 919	polA2	21.069	21.0632	0.0146126	76761.2	77085.1	770.032
20 TYG 2 10AM 919	polA2	21.074	21.0632	0.0146126	76529.9	77085.1	770.032
21 TYG 2 330 919	polA2	19.629	19.679	0.0547738	204914	198186	7367
21 TYG 2 330 919	polA2	19.67	19.679	0.0547738	199330	198186	7367
21 TYG 2 330 919	polA2	19.738	19.679	0.0547738	190314	198186	7367
22 TYG 3 330 918	polA2	20.067	19.9204	0.13011	152037	168460	14625.7
22 TYG 3 330 918	polA2	19.819	19.9204	0.13011	180080	168460	14625.7
22 TYG 3 330 918	polA2	19.875	19.9204	0.13011	173264	168460	14625.7
23 TYG 3 10AM 919	polA2	20.901	20.8827	0.022235	86075.5	87190.1	1325.52
23 TYG 3 10AM 919	polA2	20.888	20.8827	0.022235	86838.9	87190.1	1325.52
23 TYG 3 10AM 919	polA2	20.858	20.8827	0.022235	88655.8	87190.1	1325.52
24 TYG 3 330 919	polA2	20.213	20.1926	0.0853594	137672	139721	8206.92
24 TYG 3 330 919	polA2	20.099	20.1926	0.0853594	148758	139721	8206.92
24 TYG 3 330 919	polA2	20.266	20.1926	0.0853594	132733	139721	8206.92
25 G/10 FE 1 #2	polA2	24.099	23.9845	0.11062	9723.67	10536.6	790.428
25 G/10 FE 1 #2	polA2	23.879	23.9845	0.11062	11302.4	10536.6	790.428
25 G/10 FE 1 #2	polA2	23.975	23.9845	0.11062	10583.8	10536.6	790.428
26 G/10FE 2	polA2	21.542	21.5134	0.0596018	55605.1	56739.1	2331.28
26 G/10FE 2	polA2	21.445	21.5134	0.0596018	59420.4	56739.1	2331.28
26 G/10FE 2	polA2	21.553	21.5134	0.0596018	55191.7	56739.1	2331.28
27 G/10 FE 3	polA2	24.459	24.4918	0.0626915	7607.52	7446.16	314.345
27 G/10 FE 3	polA2	24.452	24.4918	0.0626915	7647.06	7446.16	314.345
27 G/10 FE 3	polA2	24.564	24.4918	0.0626915	7083.9	7446.16	314.345
28 G/NO3 1	polA2	23.391	23.3335	0.050449	15763.7	16399.2	559.148
28 G/NO3 1	polA2	23.313	23.3335	0.050449	16618.7	16399.2	559.148
28 G/NO3 1	polA2	23.296	23.3335	0.050449	16815.4	16399.2	559.148
29 G/NO3 2 #2	polA2	20.176	20.1537	0.0613234	141157	143401	6053.81
29 G/NO3 2 #2	polA2	20.084	20.1537	0.0613234	150256	143401	6053.81
29 G/NO3 2 #2	polA2	20.201	20.1537	0.0613234	138789	143401	6053.81
30 1_MW14_1	polA2	20.211	20.1919	0.0609954	137838	139709	5859.86
30 1_MW14_1	polA2	20.124	20.1919	0.0609954	146276	139709	5859.86
30 1_MW14_1	polA2	20.241	20.1919	0.0609954	135013	139709	5859.86
31 3_MW14_2	polA2	20.534	20.5504	0.0861277	110612	109475	6373
31 3_MW14_2	polA2	20.474	20.5504	0.0861277	115202	109475	6373
31 3_MW14_2	polA2	20.644	20.5504	0.0861277	102609	109475	6373
32 6_MW14_3	polA2	21.352	21.4033	0.124007	63321.9	61273.2	5062.34
32 6_MW14_3	polA2	21.313	21.4033	0.124007	64990.1	61273.2	5062.34
32 6_MW14_3	polA2	21.545	21.4033	0.124007	55507.6	61273.2	5062.34
33 7_OVEN14_1	polA2	18.052	18.0309	0.0561257	600573	609716	23547
33 7_OVEN14_1	polA2	18.073	18.0309	0.0561257	592112	609716	23547
33 7_OVEN14_1	polA2	17.967	18.0309	0.0561257	636464	609716	23547
34 10_OVEN14_2	polA2	18.513	18.4686	0.0486804	438713	452351	15070.6
34 10_OVEN14_2	polA2	18.416	18.4686	0.0486804	468531	452351	15070.6
34 10_OVEN14_2	polA2	18.476	18.4686	0.0486804	449810	452351	15070.6
35 12_OVEN14_3	polA2	18.771	18.7433	0.0239022	368019	374964	6085.05
35 12_OVEN14_3	polA2	18.733	18.7433	0.0239022	377515	374964	6085.05
35 12_OVEN14_3	polA2	18.726	18.7433	0.0239022	379359	374964	6085.05
36 14_MW24_1	polA2	21.897	21.9379	0.112297	43659.2	42539.2	3195.37
36 14_MW24_1	polA2	21.852	21.9379	0.112297	45023.7	42539.2	3195.37
36 14_MW24_1	polA2	22.065	21.9379	0.112297	38934.5	42539.2	3195.37
37 19_OVEN24_1	polA2	21.28	21.1602	0.11855	66513.9	72306.9	5835.79
37 19_OVEN24_1	polA2	21.042	21.1602	0.11855	78184.6	72306.9	5835.79
37 19_OVEN24_1	polA2	21.159	21.1602	0.11855	72222.2	72306.9	5835.79
38 21_OVEN24_2	polA2	22.09	22.0538	0.0926623	38282.5	39282.3	2519.06
38 21_OVEN24_2	polA2	21.949	22.0538	0.0926623	42147.8	39282.3	2519.06
38 21_OVEN24_2	polA2	22.123	22.0538	0.0926623	37416.7	39282.3	2519.06
39 24_OVEN24_3	polA2	21.598	21.5075	0.10356	53522.4	57032.6	4067.92
39 24_OVEN24_3	polA2	21.395	21.5075	0.10356	61490.8	57032.6	4067.92
39 24_OVEN24_3	polA2	21.53	21.5075	0.10356	56084.7	57032.6	4067.92
40 26_MW8_1	polA2	19.299	19.2757	0.0413425	256687	260856	7412.3
40 26_MW8_1	polA2	19.228	19.2757	0.0413425	269414	260856	7412.3
40 26_MW8_1	polA2	19.3	19.2757	0.0413425	256468	260856	7412.3
41 29_MW8_2	polA2	20.18	20.1559	0.0254874	140728	143114	2489.44
41 29_MW8_2	polA2	20.13	20.1559	0.0254874	145696	143114	2489.44
41 29_MW8_2	polA2	20.158	20.1559	0.0254874	142918	143114	2489.44
42 32_MW8_3	polA2	19.942	19.9279	0.0402082	165518	167216	4613.66
42 32_MW8_3	polA2	19.882	19.9279	0.0402082	172438	167216	4613.66
42 32_MW8_3	polA2	19.959	19.9279	0.0402082	163692	167216	4613.66
43 34_OVEN8_1	polA2	18.681	18.6182	0.0740709	391127	408672	20815.6
43 34_OVEN8_1	polA2	18.637	18.6182	0.0740709	403218	408672	20815.6
43 34_OVEN8_1	polA2	18.537	18.6182	0.0740709	431672	408672	20815.6
44 39_OVEN8_2	polA2	18.76	18.7654	0.0422813	370709	369438	10620.6
44 39_OVEN8_2	polA2	18.726	18.7654	0.0422813	379366	369438	10620.6
44 39_OVEN8_2	polA2	18.81	18.7654	0.0422813	358239	369438	10620.6
45 40_OVEN8_3	polA2	20.327	20.2847	0.0404563	127381	131104	3610.71
45 40_OVEN8_3	polA2	20.246	20.2847	0.0404563	134591	131104	3610.71
45 40_OVEN8_3	polA2	20.282	20.2847	0.0404563	131341	131104	3610.71
46 NTC	polA2	Undetermined
46 NTC	polA2	Undetermined
46 NTC	polA2	Undetermined

## Sheet: 19900
Sample Name	Target Name	CT	Ct Mean	Ct SD
1 G/NO3 1 10AM 918	19900	21.43	21.4992	0.0935764
1 G/NO3 1 10AM 918	19900	21.462	21.4992	0.0935764
1 G/NO3 1 10AM 918	19900	21.606	21.4992	0.0935764
2 G/NO31 3PM 918	19900	21.572	21.621	0.0503486
2 G/NO31 3PM 918	19900	21.618	21.621	0.0503486
2 G/NO31 3PM 918	19900	21.673	21.621	0.0503486
3 G/NO3 1 1030 919	19900	22.61	22.6304	0.0572097
3 G/NO3 1 1030 919	19900	22.586	22.6304	0.0572097
3 G/NO3 1 1030 919	19900	22.695	22.6304	0.0572097
4 G/NO3 2 10AM 918	19900	21.93	21.9233	0.0296963
4 G/NO3 2 10AM 918	19900	21.891	21.9233	0.0296963
4 G/NO3 2 10AM 918	19900	21.949	21.9233	0.0296963
5 G/NO3 2 3PM 918	19900	22.272	22.2218	0.0492731
5 G/NO3 2 3PM 918	19900	22.174	22.2218	0.0492731
5 G/NO3 2 3PM 918	19900	22.219	22.2218	0.0492731
6 G/NO3 2 1030 919	19900	23.526	23.5191	0.0246209
6 G/NO3 2 1030 919	19900	23.492	23.5191	0.0246209
6 G/NO3 2 1030 919	19900	23.539	23.5191	0.0246209
7 G/NO3 3 10AM 918	19900	22.634	22.6187	0.0241185
7 G/NO3 3 10AM 918	19900	22.591	22.6187	0.0241185
7 G/NO3 3 10AM 918	19900	22.631	22.6187	0.0241185
8 G/NO3 3 3PM 918	19900	22.308	22.3102	0.0293924
8 G/NO3 3 3PM 918	19900	22.282	22.3102	0.0293924
8 G/NO3 3 3PM 918	19900	22.341	22.3102	0.0293924
9 G/NO3 3 1030 919	19900	23.585	23.4764	0.0960504
9 G/NO3 3 1030 919	19900	23.403	23.4764	0.0960504
9 G/NO3 3 1030 919	19900	23.441	23.4764	0.0960504
10 TYG 1 330 918	19900	21.306	21.2227	0.090163
10 TYG 1 330 918	19900	21.127	21.2227	0.090163
10 TYG 1 330 918	19900	21.235	21.2227	0.090163
11 TYG 1 10AM 919	19900	22.085	22.082	0.115018
11 TYG 1 10AM 919	19900	21.966	22.082	0.115018
11 TYG 1 10AM 919	19900	22.196	22.082	0.115018
12 TYG 1 230 919	19900	21.71	21.7471	0.0495677
12 TYG 1 230 919	19900	21.728	21.7471	0.0495677
12 TYG 1 230 919	19900	21.803	21.7471	0.0495677
13 L/NO3 1 10AM 918	19900	20.905	20.9934	0.121233
13 L/NO3 1 10AM 918	19900	20.944	20.9934	0.121233
13 L/NO3 1 10AM 918	19900	21.131	20.9934	0.121233
14 L/NO3 1 3PM 918	19900	23.068	22.9976	0.0615953
14 L/NO3 1 3PM 918	19900	22.968	22.9976	0.0615953
14 L/NO3 1 3PM 918	19900	22.957	22.9976	0.0615953
15 L/NO3 1 1030 919	19900	22.531	22.544	0.0410666
15 L/NO3 1 1030 919	19900	22.511	22.544	0.0410666
15 L/NO3 1 1030 919	19900	22.59	22.544	0.0410666
16 L/NO3 3 10AM 918	19900	24.279	24.2981	0.0815774
16 L/NO3 3 10AM 918	19900	24.227	24.2981	0.0815774
16 L/NO3 3 10AM 918	19900	24.387	24.2981	0.0815774
17 L/NO3 3 3PM 918	19900	23.238	23.2004	0.0435943
17 L/NO3 3 3PM 918	19900	23.153	23.2004	0.0435943
17 L/NO3 3 3PM 918	19900	23.21	23.2004	0.0435943
18 LNO3 3 1030 919	19900	24.918	24.8751	0.0424046
18 LNO3 3 1030 919	19900	24.833	24.8751	0.0424046
18 LNO3 3 1030 919	19900	24.874	24.8751	0.0424046
19 TYG 2 330 918	19900	21.199	21.1829	0.0456706
19 TYG 2 330 918	19900	21.131	21.1829	0.0456706
19 TYG 2 330 918	19900	21.218	21.1829	0.0456706
20 TYG 2 10AM 919	19900	22.12	22.035	0.10438
20 TYG 2 10AM 919	19900	21.919	22.035	0.10438
20 TYG 2 10AM 919	19900	22.066	22.035	0.10438
21 TYG 2 330 919	19900	20.905	20.9028	0.0513632
21 TYG 2 330 919	19900	20.851	20.9028	0.0513632
21 TYG 2 330 919	19900	20.953	20.9028	0.0513632
22 TYG 3 330 918	19900	21.368	21.365	0.067141
22 TYG 3 330 918	19900	21.296	21.365	0.067141
22 TYG 3 330 918	19900	21.431	21.365	0.067141
23 TYG 3 10AM 919	19900	22.125	22.0573	0.0863534
23 TYG 3 10AM 919	19900	22.087	22.0573	0.0863534
23 TYG 3 10AM 919	19900	21.96	22.0573	0.0863534
24 TYG 3 330 919	19900	21.504	21.5802	0.0922797
24 TYG 3 330 919	19900	21.553	21.5802	0.0922797
24 TYG 3 330 919	19900	21.683	21.5802	0.0922797
25 G/10 FE 1 #2	19900	24.401	24.4194	0.0266131
25 G/10 FE 1 #2	19900	24.408	24.4194	0.0266131
25 G/10 FE 1 #2	19900	24.45	24.4194	0.0266131
26 G/10FE 2	19900	24.141	24.0456	0.143682
26 G/10FE 2	19900	23.88	24.0456	0.143682
26 G/10FE 2	19900	24.116	24.0456	0.143682
27 G/10 FE 3	19900	24.959	25.0086	0.104665
27 G/10 FE 3	19900	24.938	25.0086	0.104665
27 G/10 FE 3	19900	25.129	25.0086	0.104665
28 G/NO3 1	19900	25.355	25.347	0.199163
28 G/NO3 1	19900	25.144	25.347	0.199163
28 G/NO3 1	19900	25.542	25.347	0.199163
29 G/NO3 2 #2	19900	22.87	22.9563	0.0749249
29 G/NO3 2 #2	19900	22.989	22.9563	0.0749249
29 G/NO3 2 #2	19900	23.009	22.9563	0.0749249
30 1_MW14_1	19900	23.108	23.0725	0.12913
30 1_MW14_1	19900	22.929	23.0725	0.12913
30 1_MW14_1	19900	23.18	23.0725	0.12913
31 3_MW14_2	19900	22.719	22.7572	0.0712401
31 3_MW14_2	19900	22.713	22.7572	0.0712401
31 3_MW14_2	19900	22.839	22.7572	0.0712401
32 6_MW14_3	19900	22.97	23.0127	0.0881313
32 6_MW14_3	19900	22.954	23.0127	0.0881313
32 6_MW14_3	19900	23.114	23.0127	0.0881313
33 7_OVEN14_1	19900	19.932	19.9255	0.032796
33 7_OVEN14_1	19900	19.89	19.9255	0.032796
33 7_OVEN14_1	19900	19.955	19.9255	0.032796
34 10_OVEN14_2	19900	19.884	19.8982	0.0566401
34 10_OVEN14_2	19900	19.85	19.8982	0.0566401
34 10_OVEN14_2	19900	19.961	19.8982	0.0566401
35 12_OVEN14_3	19900	20.154	20.128	0.0382966
35 12_OVEN14_3	19900	20.084	20.128	0.0382966
35 12_OVEN14_3	19900	20.146	20.128	0.0382966
36 14_MW24_1	19900	22.653	22.5731	0.0786126
36 14_MW24_1	19900	22.569	22.5731	0.0786126
36 14_MW24_1	19900	22.496	22.5731	0.0786126
37 19_OVEN24_1	19900	23.511	23.4985	0.0347528
37 19_OVEN24_1	19900	23.459	23.4985	0.0347528
37 19_OVEN24_1	19900	23.525	23.4985	0.0347528
38 21_OVEN24_2	19900	23.806	23.6682	0.133326
38 21_OVEN24_2	19900	23.54	23.6682	0.133326
38 21_OVEN24_2	19900	23.658	23.6682	0.133326
39 24_OVEN24_3	19900	23.799	23.7369	0.0536358
39 24_OVEN24_3	19900	23.706	23.7369	0.0536358
39 24_OVEN24_3	19900	23.706	23.7369	0.0536358
40 26_MW8_1	19900	19.925	19.991	0.113714
40 26_MW8_1	19900	19.925	19.991	0.113714
40 26_MW8_1	19900	20.122	19.991	0.113714
41 29_MW8_2	19900	21.135	21.0742	0.0598611
41 29_MW8_2	19900	21.073	21.0742	0.0598611
41 29_MW8_2	19900	21.015	21.0742	0.0598611
42 32_MW8_3	19900	20.585	20.6052	0.0442863
42 32_MW8_3	19900	20.575	20.6052	0.0442863
42 32_MW8_3	19900	20.656	20.6052	0.0442863
43 34_OVEN8_1	19900	19.925	19.8846	0.0366119
43 34_OVEN8_1	19900	19.877	19.8846	0.0366119
43 34_OVEN8_1	19900	19.853	19.8846	0.0366119
44 39_OVEN8_2	19900	19.985	19.9378	0.0691547
44 39_OVEN8_2	19900	19.858	19.9378	0.0691547
44 39_OVEN8_2	19900	19.97	19.9378	0.0691547
45 40_OVEN8_3	19900	21.603	21.5476	0.0542708
45 40_OVEN8_3	19900	21.494	21.5476	0.0542708
45 40_OVEN8_3	19900	21.546	21.5476	0.0542708
46 NTC	19900	34.435	35.2623	0.985928
46 NTC	19900	34.999	35.2623	0.985928
46 NTC	19900	36.353	35.2623	0.985928

## Sheet: dnaK
Sample Name	Target Name	CT	Ct Mean	Ct SD
1 G/NO3 1 10AM 918	dnaK	19.303	19.271	0.0276987
1 G/NO3 1 10AM 918	dnaK	19.255	19.271	0.0276987
1 G/NO3 1 10AM 918	dnaK	19.255	19.271	0.0276987
2 G/NO31 3PM 918	dnaK	19.472	19.4024	0.0774284
2 G/NO31 3PM 918	dnaK	19.319	19.4024	0.0774284
2 G/NO31 3PM 918	dnaK	19.416	19.4024	0.0774284
3 G/NO3 1 1030 919	dnaK	19.667	19.6506	0.0146738
3 G/NO3 1 1030 919	dnaK	19.645	19.6506	0.0146738
3 G/NO3 1 1030 919	dnaK	19.64	19.6506	0.0146738
4 G/NO3 2 10AM 918	dnaK	19.082	19.04	0.096237
4 G/NO3 2 10AM 918	dnaK	18.93	19.04	0.096237
4 G/NO3 2 10AM 918	dnaK	19.108	19.04	0.096237
5 G/NO3 2 3PM 918	dnaK	20.777	20.7888	0.0338604
5 G/NO3 2 3PM 918	dnaK	20.763	20.7888	0.0338604
5 G/NO3 2 3PM 918	dnaK	20.827	20.7888	0.0338604
6 G/NO3 2 1030 919	dnaK	20.9	20.844	0.0595142
6 G/NO3 2 1030 919	dnaK	20.782	20.844	0.0595142
6 G/NO3 2 1030 919	dnaK	20.85	20.844	0.0595142
7 G/NO3 3 10AM 918	dnaK	18.95	18.9006	0.0431675
7 G/NO3 3 10AM 918	dnaK	18.868	18.9006	0.0431675
7 G/NO3 3 10AM 918	dnaK	18.884	18.9006	0.0431675
8 G/NO3 3 3PM 918	dnaK	18.78	18.7868	0.0242134
8 G/NO3 3 3PM 918	dnaK	18.814	18.7868	0.0242134
8 G/NO3 3 3PM 918	dnaK	18.767	18.7868	0.0242134
9 G/NO3 3 1030 919	dnaK	20.446	20.3432	0.088728
9 G/NO3 3 1030 919	dnaK	20.294	20.3432	0.088728
9 G/NO3 3 1030 919	dnaK	20.29	20.3432	0.088728
10 TYG 1 330 918	dnaK	17.909	17.8761	0.0504006
10 TYG 1 330 918	dnaK	17.818	17.8761	0.0504006
10 TYG 1 330 918	dnaK	17.901	17.8761	0.0504006
11 TYG 1 10AM 919	dnaK	17.825	17.8336	0.0138506
11 TYG 1 10AM 919	dnaK	17.85	17.8336	0.0138506
11 TYG 1 10AM 919	dnaK	17.826	17.8336	0.0138506
12 TYG 1 230 919	dnaK	17.526	17.5734	0.0680792
12 TYG 1 230 919	dnaK	17.543	17.5734	0.0680792
12 TYG 1 230 919	dnaK	17.651	17.5734	0.0680792
13 L/NO3 1 10AM 918	dnaK	19.689	19.6417	0.0407026
13 L/NO3 1 10AM 918	dnaK	19.618	19.6417	0.0407026
13 L/NO3 1 10AM 918	dnaK	19.618	19.6417	0.0407026
14 L/NO3 1 3PM 918	dnaK	20.081	20.0394	0.0951799
14 L/NO3 1 3PM 918	dnaK	19.931	20.0394	0.0951799
14 L/NO3 1 3PM 918	dnaK	20.107	20.0394	0.0951799
15 L/NO3 1 1030 919	dnaK	19.36	19.3645	0.0104514
15 L/NO3 1 1030 919	dnaK	19.357	19.3645	0.0104514
15 L/NO3 1 1030 919	dnaK	19.377	19.3645	0.0104514
16 L/NO3 3 10AM 918	dnaK	21.69	21.7195	0.0582435
16 L/NO3 3 10AM 918	dnaK	21.682	21.7195	0.0582435
16 L/NO3 3 10AM 918	dnaK	21.787	21.7195	0.0582435
17 L/NO3 3 3PM 918	dnaK	22.738	22.6728	0.0565282
17 L/NO3 3 3PM 918	dnaK	22.634	22.6728	0.0565282
17 L/NO3 3 3PM 918	dnaK	22.647	22.6728	0.0565282
18 LNO3 3 1030 919	dnaK	23.178	23.1799	0.0344594
18 LNO3 3 1030 919	dnaK	23.215	23.1799	0.0344594
18 LNO3 3 1030 919	dnaK	23.147	23.1799	0.0344594
19 TYG 2 330 918	dnaK	16.891	16.9052	0.0205945
19 TYG 2 330 918	dnaK	16.896	16.9052	0.0205945
19 TYG 2 330 918	dnaK	16.929	16.9052	0.0205945
20 TYG 2 10AM 919	dnaK	17.954	17.8698	0.0821023
20 TYG 2 10AM 919	dnaK	17.79	17.8698	0.0821023
20 TYG 2 10AM 919	dnaK	17.866	17.8698	0.0821023
21 TYG 2 330 919	dnaK	17.136	17.0925	0.0690565
21 TYG 2 330 919	dnaK	17.013	17.0925	0.0690565
21 TYG 2 330 919	dnaK	17.129	17.0925	0.0690565
22 TYG 3 330 918	dnaK	17.108	16.9899	0.116703
22 TYG 3 330 918	dnaK	16.874	16.9899	0.116703
22 TYG 3 330 918	dnaK	16.988	16.9899	0.116703
23 TYG 3 10AM 919	dnaK	17.574	17.5729	0.00274646
23 TYG 3 10AM 919	dnaK	17.575	17.5729	0.00274646
23 TYG 3 10AM 919	dnaK	17.57	17.5729	0.00274646
24 TYG 3 330 919	dnaK	17.241	17.2461	0.0857031
24 TYG 3 330 919	dnaK	17.163	17.2461	0.0857031
24 TYG 3 330 919	dnaK	17.334	17.2461	0.0857031
25 G/10 FE 1 #2	dnaK	19.813	19.7873	0.0275277
25 G/10 FE 1 #2	dnaK	19.758	19.7873	0.0275277
25 G/10 FE 1 #2	dnaK	19.79	19.7873	0.0275277
26 G/10FE 2	dnaK	17.979	17.9496	0.080259
26 G/10FE 2	dnaK	17.859	17.9496	0.080259
26 G/10FE 2	dnaK	18.011	17.9496	0.080259
27 G/10 FE 3	dnaK	20.641	20.6222	0.0348698
27 G/10 FE 3	dnaK	20.582	20.6222	0.0348698
27 G/10 FE 3	dnaK	20.644	20.6222	0.0348698
28 G/NO3 1	dnaK	20.337	20.2855	0.0654927
28 G/NO3 1	dnaK	20.212	20.2855	0.0654927
28 G/NO3 1	dnaK	20.307	20.2855	0.0654927
29 G/NO3 2 #2	dnaK	18.907	18.9069	0.0798832
29 G/NO3 2 #2	dnaK	18.827	18.9069	0.0798832
29 G/NO3 2 #2	dnaK	18.986	18.9069	0.0798832
30 1_MW14_1	dnaK	18.323	18.3339	0.0163911
30 1_MW14_1	dnaK	18.353	18.3339	0.0163911
30 1_MW14_1	dnaK	18.326	18.3339	0.0163911
31 3_MW14_2	dnaK	18.12	18.1346	0.0499332
31 3_MW14_2	dnaK	18.19	18.1346	0.0499332
31 3_MW14_2	dnaK	18.094	18.1346	0.0499332
32 6_MW14_3	dnaK	18.715	18.7576	0.0640369
32 6_MW14_3	dnaK	18.726	18.7576	0.0640369
32 6_MW14_3	dnaK	18.831	18.7576	0.0640369
33 7_OVEN14_1	dnaK	16.549	16.5141	0.0532037
33 7_OVEN14_1	dnaK	16.453	16.5141	0.0532037
33 7_OVEN14_1	dnaK	16.541	16.5141	0.0532037
34 10_OVEN14_2	dnaK	16.365	16.3872	0.103036
34 10_OVEN14_2	dnaK	16.297	16.3872	0.103036
34 10_OVEN14_2	dnaK	16.5	16.3872	0.103036
35 12_OVEN14_3	dnaK	16.288	16.3046	0.0148794
35 12_OVEN14_3	dnaK	16.318	16.3046	0.0148794
35 12_OVEN14_3	dnaK	16.308	16.3046	0.0148794
36 14_MW24_1	dnaK	20.964	20.9479	0.0813375
36 14_MW24_1	dnaK	20.86	20.9479	0.0813375
36 14_MW24_1	dnaK	21.02	20.9479	0.0813375
37 19_OVEN24_1	dnaK	18.588	18.5717	0.0380647
37 19_OVEN24_1	dnaK	18.528	18.5717	0.0380647
37 19_OVEN24_1	dnaK	18.599	18.5717	0.0380647
38 21_OVEN24_2	dnaK	19.297	19.2064	0.086596
38 21_OVEN24_2	dnaK	19.125	19.2064	0.086596
38 21_OVEN24_2	dnaK	19.197	19.2064	0.086596
39 24_OVEN24_3	dnaK	18.943	18.9373	0.00484228
39 24_OVEN24_3	dnaK	18.935	18.9373	0.00484228
39 24_OVEN24_3	dnaK	18.934	18.9373	0.00484228
40 26_MW8_1	dnaK	16.758	16.7355	0.0485748
40 26_MW8_1	dnaK	16.68	16.7355	0.0485748
40 26_MW8_1	dnaK	16.768	16.7355	0.0485748
41 29_MW8_2	dnaK	17.449	17.4317	0.0299919
41 29_MW8_2	dnaK	17.449	17.4317	0.0299919
41 29_MW8_2	dnaK	17.397	17.4317	0.0299919
42 32_MW8_3	dnaK	17.488	17.4621	0.0343723
42 32_MW8_3	dnaK	17.423	17.4621	0.0343723
42 32_MW8_3	dnaK	17.475	17.4621	0.0343723
43 34_OVEN8_1	dnaK	16.852	16.8709	0.0211073
43 34_OVEN8_1	dnaK	16.894	16.8709	0.0211073
43 34_OVEN8_1	dnaK	16.867	16.8709	0.0211073
44 39_OVEN8_2	dnaK	16.592	16.5908	0.0337107
44 39_OVEN8_2	dnaK	16.557	16.5908	0.0337107
44 39_OVEN8_2	dnaK	16.624	16.5908	0.0337107
45 40_OVEN8_3	dnaK	17.762	17.679	0.0721475
45 40_OVEN8_3	dnaK	17.64	17.679	0.0721475
45 40_OVEN8_3	dnaK	17.635	17.679	0.0721475
46 NTC	dnaK	33.717	34.8093	1.54526
46 NTC	dnaK	Undetermined	34.8093	1.54526
46 NTC	dnaK	35.902	34.8093	1.54526

## Sheet: gly
Sample Name	Target Name	CT	Ct Mean	Ct SD
1 G/NO3 1 10AM 918	gly2	19.343	19.2534	0.0918403
1 G/NO3 1 10AM 918	gly2	19.16	19.2534	0.0918403
1 G/NO3 1 10AM 918	gly2	19.257	19.2534	0.0918403
2 G/NO31 3PM 918	gly2	19.267	19.2344	0.0587911
2 G/NO31 3PM 918	gly2	19.167	19.2344	0.0587911
2 G/NO31 3PM 918	gly2	19.269	19.2344	0.0587911
3 G/NO3 1 1030 919	gly2	19.141	19.1186	0.0479923
3 G/NO3 1 1030 919	gly2	19.151	19.1186	0.0479923
3 G/NO3 1 1030 919	gly2	19.064	19.1186	0.0479923
4 G/NO3 2 10AM 918	gly2	19.277	19.3091	0.0980324
4 G/NO3 2 10AM 918	gly2	19.231	19.3091	0.0980324
4 G/NO3 2 10AM 918	gly2	19.419	19.3091	0.0980324
5 G/NO3 2 3PM 918	gly2	22.185	22.2187	0.0312388
5 G/NO3 2 3PM 918	gly2	22.226	22.2187	0.0312388
5 G/NO3 2 3PM 918	gly2	22.246	22.2187	0.0312388
6 G/NO3 2 1030 919	gly2	22.853	22.8529	0.0112267
6 G/NO3 2 1030 919	gly2	22.841	22.8529	0.0112267
6 G/NO3 2 1030 919	gly2	22.864	22.8529	0.0112267
7 G/NO3 3 10AM 918	gly2	18.942	18.9026	0.0356527
7 G/NO3 3 10AM 918	gly2	18.872	18.9026	0.0356527
7 G/NO3 3 10AM 918	gly2	18.893	18.9026	0.0356527
8 G/NO3 3 3PM 918	gly2	19.041	19.016	0.184924
8 G/NO3 3 3PM 918	gly2	18.82	19.016	0.184924
8 G/NO3 3 3PM 918	gly2	19.187	19.016	0.184924
9 G/NO3 3 1030 919	gly2	19.16	19.0756	0.0936661
9 G/NO3 3 1030 919	gly2	19.092	19.0756	0.0936661
9 G/NO3 3 1030 919	gly2	18.975	19.0756	0.0936661
10 TYG 1 330 918	gly2	21.13	21.0938	0.134745
10 TYG 1 330 918	gly2	20.945	21.0938	0.134745
10 TYG 1 330 918	gly2	21.207	21.0938	0.134745
11 TYG 1 10AM 919	gly2	22.167	22.1037	0.0931363
11 TYG 1 10AM 919	gly2	21.997	22.1037	0.0931363
11 TYG 1 10AM 919	gly2	22.147	22.1037	0.0931363
12 TYG 1 230 919	gly2	21.9	21.9269	0.0660144
12 TYG 1 230 919	gly2	21.878	21.9269	0.0660144
12 TYG 1 230 919	gly2	22.002	21.9269	0.0660144
13 L/NO3 1 10AM 918	gly2	19.526	19.5158	0.0353729
13 L/NO3 1 10AM 918	gly2	19.476	19.5158	0.0353729
13 L/NO3 1 10AM 918	gly2	19.545	19.5158	0.0353729
14 L/NO3 1 3PM 918	gly2	20.455	20.3456	0.0969415
14 L/NO3 1 3PM 918	gly2	20.27	20.3456	0.0969415
14 L/NO3 1 3PM 918	gly2	20.312	20.3456	0.0969415
15 L/NO3 1 1030 919	gly2	20.093	20.0975	0.028558
15 L/NO3 1 1030 919	gly2	20.071	20.0975	0.028558
15 L/NO3 1 1030 919	gly2	20.128	20.0975	0.028558
16 L/NO3 3 10AM 918	gly2	22.47	22.3938	0.07622
16 L/NO3 3 10AM 918	gly2	22.318	22.3938	0.07622
16 L/NO3 3 10AM 918	gly2	22.393	22.3938	0.07622
17 L/NO3 3 3PM 918	gly2	22.985	22.9258	0.0532141
17 L/NO3 3 3PM 918	gly2	22.911	22.9258	0.0532141
17 L/NO3 3 3PM 918	gly2	22.881	22.9258	0.0532141
18 LNO3 3 1030 919	gly2	24.62	24.6779	0.0514242
18 LNO3 3 1030 919	gly2	24.697	24.6779	0.0514242
18 LNO3 3 1030 919	gly2	24.717	24.6779	0.0514242
19 TYG 2 330 918	gly2	20.727	20.6479	0.0684554
19 TYG 2 330 918	gly2	20.601	20.6479	0.0684554
19 TYG 2 330 918	gly2	20.616	20.6479	0.0684554
20 TYG 2 10AM 919	gly2	22.064	22.0634	0.161796
20 TYG 2 10AM 919	gly2	21.901	22.0634	0.161796
20 TYG 2 10AM 919	gly2	22.225	22.0634	0.161796
21 TYG 2 330 919	gly2	21.51	21.4875	0.0433091
21 TYG 2 330 919	gly2	21.438	21.4875	0.0433091
21 TYG 2 330 919	gly2	21.515	21.4875	0.0433091
22 TYG 3 330 918	gly2	20.85	20.8291	0.0621868
22 TYG 3 330 918	gly2	20.759	20.8291	0.0621868
22 TYG 3 330 918	gly2	20.878	20.8291	0.0621868
23 TYG 3 10AM 919	gly2	21.91	21.9023	0.0635548
23 TYG 3 10AM 919	gly2	21.835	21.9023	0.0635548
23 TYG 3 10AM 919	gly2	21.962	21.9023	0.0635548
24 TYG 3 330 919	gly2	21.984	21.9566	0.0396192
24 TYG 3 330 919	gly2	21.911	21.9566	0.0396192
24 TYG 3 330 919	gly2	21.974	21.9566	0.0396192
25 G/10 FE 1 #2	gly2	20.905	20.8994	0.0320389
25 G/10 FE 1 #2	gly2	20.865	20.8994	0.0320389
25 G/10 FE 1 #2	gly2	20.928	20.8994	0.0320389
26 G/10FE 2	gly2	19.138	19.0693	0.106636
26 G/10FE 2	gly2	18.946	19.0693	0.106636
26 G/10FE 2	gly2	19.124	19.0693	0.106636
27 G/10 FE 3	gly2	21.009	20.9647	0.0387045
27 G/10 FE 3	gly2	20.941	20.9647	0.0387045
27 G/10 FE 3	gly2	20.944	20.9647	0.0387045
28 G/NO3 1	gly2	24.603	24.4917	0.138333
28 G/NO3 1	gly2	24.337	24.4917	0.138333
28 G/NO3 1	gly2	24.536	24.4917	0.138333
29 G/NO3 2 #2	gly2	19.5	19.5274	0.0618827
29 G/NO3 2 #2	gly2	19.484	19.5274	0.0618827
29 G/NO3 2 #2	gly2	19.598	19.5274	0.0618827
30 1_MW14_1	gly2	19.755	19.6977	0.0691938
30 1_MW14_1	gly2	19.621	19.6977	0.0691938
30 1_MW14_1	gly2	19.718	19.6977	0.0691938
31 3_MW14_2	gly2	19.819	19.8902	0.0661733
31 3_MW14_2	gly2	19.9	19.8902	0.0661733
31 3_MW14_2	gly2	19.951	19.8902	0.0661733
32 6_MW14_3	gly2	20.241	20.2073	0.0442582
32 6_MW14_3	gly2	20.157	20.2073	0.0442582
32 6_MW14_3	gly2	20.223	20.2073	0.0442582
33 7_OVEN14_1	gly2	20.694	20.6665	0.0249922
33 7_OVEN14_1	gly2	20.646	20.6665	0.0249922
33 7_OVEN14_1	gly2	20.659	20.6665	0.0249922
34 10_OVEN14_2	gly2	21.053	20.9953	0.0524415
34 10_OVEN14_2	gly2	20.952	20.9953	0.0524415
34 10_OVEN14_2	gly2	20.981	20.9953	0.0524415
35 12_OVEN14_3	gly2	21.3	21.2977	0.008251
35 12_OVEN14_3	gly2	21.288	21.2977	0.008251
35 12_OVEN14_3	gly2	21.304	21.2977	0.008251
36 14_MW24_1	gly2	16.927	16.8017	0.12334
36 14_MW24_1	gly2	16.68	16.8017	0.12334
36 14_MW24_1	gly2	16.798	16.8017	0.12334
37 19_OVEN24_1	gly2	22.478	22.4156	0.0617944
37 19_OVEN24_1	gly2	22.354	22.4156	0.0617944
37 19_OVEN24_1	gly2	22.415	22.4156	0.0617944
38 21_OVEN24_2	gly2	23.276	23.285	0.0172106
38 21_OVEN24_2	gly2	23.274	23.285	0.0172106
38 21_OVEN24_2	gly2	23.305	23.285	0.0172106
39 24_OVEN24_3	gly2	23.113	23.1233	0.047344
39 24_OVEN24_3	gly2	23.082	23.1233	0.047344
39 24_OVEN24_3	gly2	23.175	23.1233	0.047344
40 26_MW8_1	gly2	21.421	21.3854	0.0600921
40 26_MW8_1	gly2	21.316	21.3854	0.0600921
40 26_MW8_1	gly2	21.419	21.3854	0.0600921
41 29_MW8_2	gly2	22.5	22.47	0.0306713
41 29_MW8_2	gly2	22.439	22.47	0.0306713
41 29_MW8_2	gly2	22.471	22.47	0.0306713
42 32_MW8_3	gly2	22.243	22.2421	0.011296
42 32_MW8_3	gly2	22.253	22.2421	0.011296
42 32_MW8_3	gly2	22.23	22.2421	0.011296
43 34_OVEN8_1	gly2	21.36	21.3086	0.0537263
43 34_OVEN8_1	gly2	21.313	21.3086	0.0537263
43 34_OVEN8_1	gly2	21.253	21.3086	0.0537263
44 39_OVEN8_2	gly2	21.474	21.3789	0.0922455
44 39_OVEN8_2	gly2	21.29	21.3789	0.0922455
44 39_OVEN8_2	gly2	21.372	21.3789	0.0922455
45 40_OVEN8_3	gly2	22.729	22.6723	0.0490926
45 40_OVEN8_3	gly2	22.643	22.6723	0.0490926
45 40_OVEN8_3	gly2	22.645	22.6723	0.0490926
46 NTC	gly2	35.469	35.4689
46 NTC	gly2	Undetermined	35.4689
46 NTC	gly2	Undetermined	35.4689

[truncated: 5 more sheets: 02940, pfk, gyrA, gap, infA]
