# Supplementary material for: Selection and Evaluation of Reference Genes for Reverse Transcription-Quantitative PCR Expression Studies in a Thermophilic Bacterium Grown under Different Culture Conditions
Source: PLoS One. 2015 Jun 26;10(6):e0131015. doi: 10.1371/journal.pone.0131015 (PMC4482720; doi:10.1371/journal.pone.0131015)
Supplement: S2 Data — Data include: total RNA concentration, volume added to RT reaction, and volume of sample collected for DNA extraction. (XLSX) [file pone.0131015.s002.xlsx]

## Sheet: DataS2. RNA DNA vols for calcs
Sample Name	Culture Condition	Total RNA (ng/ul)	Vol for 1000 ng	Vol DNA Extracted (ml)
G/NO3 10AM 9-18	Anaerobic Glucose/NO3	141.9	7	0.5
G/NO3 1 3PM 9-18	Anaerobic Glucose/NO3	147.5	6.8	0.5
G/NO3 1 10:30 9-19	Anaerobic Glucose/NO3	114.7	8.7	0.5
G/NO3 2 10AM 9-18	Anaerobic Glucose/NO3	151.4	6.6	0.5
G/NO3 2 3PM 9-18	Anaerobic Glucose/NO3	130.2	7.7	0.5
G/NO3 2 10:30 9-19	Anaerobic Glucose/NO3	118.8	8.4	0.5
G/NO3 3 10AM 9-18	Anaerobic Glucose/NO3	142.8	7	0.5
G/NO3 3 3PM 9-18	Anaerobic Glucose/NO3	131.3	7.6	0.5
G/NO3 3 10:30 9-19	Anaerobic Glucose/NO3	114.5	8.7	0.5
TYG 1 3:30 9-18	Aerobic TYG	185.2	5.4	0.5
TYG 1 10AM 9-19	Aerobic TYG	316.8	3.2	0.5
TYG 1 2:30 9-19	Aerobic TYG	312.3	3.2	0.5
L/NO3 1 10AM 9-18	Anaerobic Lactate/NO3	97.3	10.3	0.5
L/NO3 1 3PM 9-18	Anaerobic Lactate/NO3	111.8	8.9	0.5
L/NO3 1 10:30 9-19	Anaerobic Lactate/NO3	104.7	9.6	0.5
L/NO3 3 10AM 9-18	Anaerobic Lactate/NO3	99.3	10.1	0.5
L/NO3 3 3PM 9-18	Anaerobic Lactate/NO3	101.5	9.9	0.5
L/NO3 3 10:30 9-19	Anaerobic Lactate/NO3	84.8	11.8	0.5
TYG 2 3:30 9-18	Aerobic TYG	206.3	4.8	0.5
TYG 2 10AM 9-19	Aerobic TYG	262.3	3.8	0.5
TYG 2 3:30 9-19	Aerobic TYG	244.7	4.1	0.5
TYG 3 3:30 9-18	Aerobic TYG	210.1	4.8	0.5
TYG 3 10AM 9-19	Aerobic TYG	236.3	4.2	0.5
TYG 3 3:30 9-19	Aerobic TYG	244.4	4.1	0.5
G/10FE 1 #2	Anaerobic Glucose/Fe(III)	83.6	12	0.5
G/10FE 2	Anaerobic Glucose/Fe(III)	98.9	10.1	0.5
G/10FE 3	Anaerobic Glucose/Fe(III)	100.6	9.9	0.5
G/NO3 1	Anaerobic Glucose/NO3	167.4	6	0.5
G/NO3 2 #2	Anaerobic Glucose/NO3	131.7	7.6	0.5
1_MW14_1	Aerobic TYG Microwave	534.3	1.9	1
3_MW14_2	Aerobic TYG Microwave	379.2	2.6	1
6_MW14_3	Aerobic TYG Microwave	390.7	2.6	1
7_Oven_14_1	Aerobic TYG Oven	236.3	4.2	1
10_Oven14_2	Aerobic TYG Oven	278.9	3.6	1
12_Oven 14_3	Aerobic TYG Oven	295.2	3.4	1
14_MW24_1	Aerobic TYG Microwave	295.9	3.4	1
19_Oven24_1	Aerobic TYG Oven	658.8	1.5	1
21_Oven24_2	Aerobic TYG Oven	479.5	2.1	1
24_Oven24_3	Aerobic TYG Oven	578.2	1.7	1
26_MW8_1	Aerobic TYG Microwave	473	2.1	1
29_MW8_2	Aerobic TYG Microwave	588.2	1.7	1
32_MW8_3	Aerobic TYG Microwave	668.4	1.5	1
34_Oven8_1	Aerobic TYG Oven	150	6.7	1
39_Oven8_2	Aerobic TYG Oven	182	5.5	1
40_Oven8_3	Aerobic TYG Oven	201.8	5	1
