# Supplementary material for: Selection and Evaluation of Reference Genes for Reverse Transcription-Quantitative PCR Expression Studies in a Thermophilic Bacterium Grown under Different Culture Conditions
Source: PLoS One. 2015 Jun 26;10(6):e0131015. doi: 10.1371/journal.pone.0131015 (PMC4482720; doi:10.1371/journal.pone.0131015)
Supplement: S3 Data — (XLSX) [file pone.0131015.s003.xlsx]

## Sheet: BK_Oven MW_rpoC omitted
Result - Genes: Repeated Pair-wise Correlation Analysis & Regression Analysis of BestKeeper vs. Housekeeping Genes
	print result pages
CP data of housekeeping Genes:											CP data of Target Genes:
	dnaK	gap	gly	gyrA	gyrB	infA	pfk	polA2	20940	19900
	HKG 1	HKG 2	HKG 3	HKG 4	HKG 5	HKG 6	HKG 7	HKG 8	HKG 9	HKG 10		TG 1	TG 2	TG 3	TG 4	TG 5	TG 6	TG 7	TG 8	TG 9	TG 10		BestKeeper
n	16	16	16	16	16	16	16	16	16	16	n	0	0	0	0	0	0	0	0	0	0		16	n
geo Mean [CP]	17.7621	17.461	21.1783	19.3986	18.5591	16.4901	20.0006	20.0271	18.8442	21.5296	geo Mean [CP]												19.0629	geo Mean [CP]
ar Mean [CP]	17.8041	17.4843	21.2398	19.4164	18.5867	16.5383	20.0641	20.0672	18.932	21.582	ar Mean [CP]												19.0897	ar Mean [CP]
min [CP]	16.3046	16.5174	16.8017	17.9841	16.5865	14.6268	18.006	18.0309	16.5929	19.8846	min [CP]												17.5568	min [CP]
max [CP]	20.9479	19.3831	23.285	20.4552	20.1749	18.3014	25.3902	22.0538	22.3108	23.7369	max [CP]												20.6469	max [CP]
std dev [± CP]	1.03259	0.803258	1.14755	0.746581	0.840269	1.09347	1.13018	1.08008	1.67354	1.40567	std dev [± CP]												0.881872	std dev [± CP]
CV [% CP]	5.79976	4.59417	5.40282	3.8451	4.52082	6.61173	5.63284	5.38229	8.83977	6.51319	CV [% CP]												4.61961	CV [% CP]
min [x-fold]	-2.49002	-1.75959	-14.4206	-2.31475	-3.32959	-3.08326	-3.26579	-3.34126	-4.09254	-2.72665	min [x-fold]												2.49693	min [x-fold]
max [x-fold]	7.34575	3.16135	3.61325	1.8718	2.67849	2.98797	24.4778	3.40333	8.75728	3.84168	max [x-fold]												2.61807	max [x-fold]
std dev [± x-fold]	1.90854	1.65333	2.05094	1.5957	1.69208	1.98267	2.02876	1.96612	2.85061	2.41058	std dev [± x-fold]												1.70884	std dev [± x-fold]
Pearson correlation coefficient ( r )											Pearson correlation coefficient ( r )
vs.	HKG 1	HKG 2	HKG 3	HKG 4	HKG 5	HKG 6	HKG 7	HKG 8	HKG 9	HKG 10	vs.	TG 1	TG 2	TG 3	TG 4	TG 5	TG 6	TG 7	TG 8	TG 9	TG 10
HKG 2	0.656	-	-	-	-	-	-	-	-	-	TG 2		-	-	-	-	-	-	-	-	-
p-value	0.0058127	-	-	-	-	-	-	-	-	-	p-value		-	-	-	-	-	-	-	-	-
HKG 3	-0.343	0.345	-	-	-	-	-	-	-	-	TG3			-	-	-	-	-	-	-	-
p-value	0.192259	0.189227	-	-	-	-	-	-	-	-	p-value			-	-	-	-	-	-	-	-
HKG 4	0.741	0.592	-0.058	-	-	-	-	-	-	-	TG 4				-	-	-	-	-	-	-
p-value	0.00102059	0.015645	0.829047	-	-	-	-	-	-	-	p-value				-	-	-	-	-	-	-
HKG 5	0.781	0.619	-0.12	0.954	-	-	-	-	-	-	TG 5					-	-	-	-	-	-
p-value	0.001	0.0105459	0.6596	0.001	-	-	-	-	-	-	p-value					-	-	-	-	-	-
HKG 6	0.833	0.597	-0.07	0.822	0.865	-	-	-	-	-	TG 6						-	-	-	-	-
p-value	0.001	0.0147494	0.798648	0.001	0.001	-	-	-	-	-	p-value						-	-	-	-	-
HKG 7	0.585	0.501	0.113	0.642	0.596	0.609	-	-	-	-	TG 7							-	-	-	-
p-value	0.0172567	0.0477041	0.673741	0.0073792	0.0147494	0.0123527	-	-	-	-	p-value							-	-	-	-
HKG 8	0.924	0.735	-0.035	0.821	0.861	0.931	0.682	-	-	-	TG 8								-	-	-
p-value	0.001	0.00119325	0.898416	0.001	0.001	0.001	0.00360617	-	-	-	p-value								-	-	-
HKG 9	0.946	0.547	-0.301	0.72	0.753	0.872	0.541	0.929	-	-	TG 9									-	-
p-value	0.001	0.0285883	0.257663	0.00166609	0.001	0.001	0.0302831	0.001	-	-	p-value									-	-
HKG 10	0.835	0.576	-0.004	0.669	0.663	0.86	0.64	0.91	0.919	-	TG10										-
p-value	0.001	0.0194042	0.992162	0.00457812	0.00505699	0.001	0.0075273	0.001	0.001	-	p-value										-
BestKeeper vs.	HKG 1	HKG 2	HKG 3	HKG 4	HKG 5	HKG 6	HKG 7	HKG 8	HKG 9	HKG 10	BestKeeper vs.	TG 1	TG 2	TG 3	TG 4	TG 5	TG 6	TG 7	TG 8	TG 9	TG 10
coeff. of corr. [r]	0.877	0.766	0.075	0.854	0.861	0.928	0.754	0.983	0.884	0.913	coeff. of corr. [r]
p-value	0.001	0.001	0.783572	0.001	0.001	0.001	0.001	0.001	0.001	0.001	p-value
Regression Analysis: HKG vs. BestKeeper											Regression Analysis: TG vs. BestKeeper
	dnaK	gap	gly	gyrA	gyrB	infA	pfk	polA2	20940	19900
	HKG 1	HKG 2	HKG 3	HKG 4	HKG 5	HKG 6	HKG 7	HKG 8	HKG 9	HKG 10		TG 1	TG 2	TG 3	TG 4	TG 5	TG 6	TG 7	TG 8	TG 9	TG 10
	vs.	vs.	vs.	vs.	vs.	vs.	vs.	vs.	vs.	vs.		vs.	vs.	vs.	vs.	vs.	vs.	vs.	vs.	vs.	vs.
	BK	BK	BK	BK	BK	BK	BK	BK	BK	BK		BK	BK	BK	BK	BK	BK	BK	BK	BK	BK
coeff. of corr. [r]	0.877	0.766	0.075	0.854	0.861	0.928	0.754	0.983	0.884	0.913	coeff. of corr. [r]
coeff. of det. [r^2]	0.769	0.587	0.006	0.729	0.741	0.861	0.569	0.966	0.781	0.834	coeff. of det. [r^2]
intercept [CP]	-2.7788	4.2794	19.0122	6.0645	2.225	-5.3964	-3.663	-3.4672	-11.7265	-4.4205	intercept [CP]
slope [CP]	1.0782	0.6917	0.1167	0.6994	0.8571	1.149	1.2429	1.2328	1.606	1.3621	slope [CP]
SE [CP]	±0.638	±0.627	±1.666	±0.461	±0.547	±0.499	±1.169	±0.25	±0.918	±0.656	SE [CP]
p-value	0.001	0.001	0.783572	0.001	0.001	0.001	0.001	0.001	0.001	0.001	p-value
Power of HKG [x-fold]	1.96381	1.51318	1.07375	1.51433	1.68646	2.00243	2.09059	2.10644	2.73261	2.29461	Power of TG [x-fold]

## Sheet: BK_Oven MW_02940 omitted
Result - Genes: Repeated Pair-wise Correlation Analysis & Regression Analysis of BestKeeper vs. Housekeeping Genes
	print result pages
CP data of housekeeping Genes:											CP data of Target Genes:
	dnaK	gap	gly	gyrA	gyrB	infA	pfk	polA2	rpoC	19900
	HKG 1	HKG 2	HKG 3	HKG 4	HKG 5	HKG 6	HKG 7	HKG 8	HKG 9	HKG 10		TG 1	TG 2	TG 3	TG 4	TG 5	TG 6	TG 7	TG 8	TG 9	TG 10		BestKeeper
n	16	16	16	16	16	16	16	16	16	16	n	0	0	0	0	0	0	0	0	0	0		16	n
geo Mean [CP]	17.7621	17.461	21.1783	19.3986	18.5591	16.4901	20.0006	20.0271	20.8185	21.5296	geo Mean [CP]												19.2538	geo Mean [CP]
ar Mean [CP]	17.8041	17.4843	21.2398	19.4164	18.5867	16.5383	20.0641	20.0672	20.9196	21.582	ar Mean [CP]												19.2819	ar Mean [CP]
min [CP]	16.3046	16.5174	16.8017	17.9841	16.5865	14.6268	18.006	18.0309	18.3576	19.8846	min [CP]												17.7011	min [CP]
max [CP]	20.9479	19.3831	23.285	20.4552	20.1749	18.3014	25.3902	22.0538	24.4614	23.7369	max [CP]												20.9425	max [CP]
std dev [± CP]	1.03259	0.803258	1.14755	0.746581	0.840269	1.09347	1.13018	1.08008	1.82905	1.40567	std dev [± CP]												0.897322	std dev [± CP]
CV [% CP]	5.79976	4.59417	5.40282	3.8451	4.52082	6.61173	5.63284	5.38229	8.74324	6.51319	CV [% CP]												4.6537	CV [% CP]
min [x-fold]	-2.49002	-1.75959	-14.4206	-2.31475	-3.32959	-3.08326	-3.26579	-3.34126	-3.69085	-2.72665	min [x-fold]												2.53185	min [x-fold]
max [x-fold]	7.34575	3.16135	3.61325	1.8718	2.67849	2.98797	24.4778	3.40333	6.9102	3.84168	max [x-fold]												2.74659	max [x-fold]
std dev [± x-fold]	1.90854	1.65333	2.05094	1.5957	1.69208	1.98267	2.02876	1.96612	3.14204	2.41058	std dev [± x-fold]												1.71062	std dev [± x-fold]
Pearson correlation coefficient ( r )											Pearson correlation coefficient ( r )
vs.	HKG 1	HKG 2	HKG 3	HKG 4	HKG 5	HKG 6	HKG 7	HKG 8	HKG 9	HKG 10	vs.	TG 1	TG 2	TG 3	TG 4	TG 5	TG 6	TG 7	TG 8	TG 9	TG 10
HKG 2	0.656	-	-	-	-	-	-	-	-	-	TG 2		-	-	-	-	-	-	-	-	-
p-value	0.0058127	-	-	-	-	-	-	-	-	-	p-value		-	-	-	-	-	-	-	-	-
HKG 3	-0.343	0.345	-	-	-	-	-	-	-	-	TG3			-	-	-	-	-	-	-	-
p-value	0.192259	0.189227	-	-	-	-	-	-	-	-	p-value			-	-	-	-	-	-	-	-
HKG 4	0.741	0.592	-0.058	-	-	-	-	-	-	-	TG 4				-	-	-	-	-	-	-
p-value	0.00102059	0.015645	0.829047	-	-	-	-	-	-	-	p-value				-	-	-	-	-	-	-
HKG 5	0.781	0.619	-0.12	0.954	-	-	-	-	-	-	TG 5					-	-	-	-	-	-
p-value	0.001	0.0105459	0.6596	0.001	-	-	-	-	-	-	p-value					-	-	-	-	-	-
HKG 6	0.833	0.597	-0.07	0.822	0.865	-	-	-	-	-	TG 6						-	-	-	-	-
p-value	0.001	0.0147494	0.798648	0.001	0.001	-	-	-	-	-	p-value						-	-	-	-	-
HKG 7	0.585	0.501	0.113	0.642	0.596	0.609	-	-	-	-	TG 7							-	-	-	-
p-value	0.0172567	0.0477041	0.673741	0.0073792	0.0147494	0.0123527	-	-	-	-	p-value							-	-	-	-
HKG 8	0.924	0.735	-0.035	0.821	0.861	0.931	0.682	-	-	-	TG 8								-	-	-
p-value	0.001	0.00119325	0.898416	0.001	0.001	0.001	0.00360617	-	-	-	p-value								-	-	-
HKG 9	0.886	0.72	0.014	0.731	0.751	0.921	0.626	0.963	-	-	TG 9									-	-
p-value	0.001	0.00166609	0.960829	0.0012905	0.001	0.001	0.00955151	0.001	-	-	p-value									-	-
HKG 10	0.835	0.576	-0.004	0.669	0.663	0.86	0.64	0.91	0.957	-	TG10										-
p-value	0.001	0.0194042	0.992162	0.00457812	0.00505699	0.001	0.0075273	0.001	0.001	-	p-value										-
BestKeeper vs.	HKG 1	HKG 2	HKG 3	HKG 4	HKG 5	HKG 6	HKG 7	HKG 8	HKG 9	HKG 10	BestKeeper vs.	TG 1	TG 2	TG 3	TG 4	TG 5	TG 6	TG 7	TG 8	TG 9	TG 10
coeff. of corr. [r]	0.854	0.784	0.128	0.843	0.849	0.923	0.758	0.974	0.956	0.906	coeff. of corr. [r]
p-value	0.001	0.001	0.63864	0.001	0.001	0.001	0.001	0.001	0.001	0.001	p-value
Regression Analysis: HKG vs. BestKeeper											Regression Analysis: TG vs. BestKeeper
	dnaK	gap	gly	gyrA	gyrB	infA	pfk	polA2	rpoC	19900
	HKG 1	HKG 2	HKG 3	HKG 4	HKG 5	HKG 6	HKG 7	HKG 8	HKG 9	HKG 10		TG 1	TG 2	TG 3	TG 4	TG 5	TG 6	TG 7	TG 8	TG 9	TG 10
	vs.	vs.	vs.	vs.	vs.	vs.	vs.	vs.	vs.	vs.		vs.	vs.	vs.	vs.	vs.	vs.	vs.	vs.	vs.	vs.
	BK	BK	BK	BK	BK	BK	BK	BK	BK	BK		BK	BK	BK	BK	BK	BK	BK	BK	BK	BK
coeff. of corr. [r]	0.854	0.784	0.128	0.843	0.849	0.923	0.758	0.974	0.956	0.906	coeff. of corr. [r]
coeff. of det. [r^2]	0.729	0.615	0.016	0.711	0.721	0.852	0.575	0.949	0.914	0.821	coeff. of det. [r^2]
intercept [CP]	-1.8559	4.218	17.5359	6.4778	2.7719	-4.8612	-3.3289	-2.8169	-15.7717	-3.7179	intercept [CP]
slope [CP]	1.0196	0.688	0.1921	0.671	0.8202	1.1098	1.2132	1.1868	1.9029	1.3121	slope [CP]
SE [CP]	±0.691	±0.605	±1.657	±0.476	±0.568	±0.514	±1.161	±0.306	±0.649	±0.681	SE [CP]
p-value	0.001	0.001	0.63864	0.001	0.001	0.001	0.001	0.001	0.001	0.001	p-value
Power of HKG [x-fold]	1.89308	1.50983	1.12427	1.48903	1.64894	1.95555	2.05407	2.04869	2.74487	2.2257	Power of TG [x-fold]

## Sheet: BK_Term E Acct_02940 omitted
Result - Genes: Repeated Pair-wise Correlation Analysis & Regression Analysis of BestKeeper vs. Housekeeping Genes
	print result pages
CP data of housekeeping Genes:											CP data of Target Genes:
	dnaK	gap	gly	gyrA	gyrB	infA	pfk	polA2	rpoC	19900
	HKG 1	HKG 2	HKG 3	HKG 4	HKG 5	HKG 6	HKG 7	HKG 8	HKG 9	HKG 10		TG 1	TG 2	TG 3	TG 4	TG 5	TG 6	TG 7	TG 8	TG 9	TG 10		BestKeeper
n	5	5	5	5	5	5	5	5	5	5	n	0	0	0	0	0	0	0	0	0	0		5	n
geo Mean [CP]	19.4857	18.0321	20.9086	19.4656	18.5387	17.2086	18.6195	22.636	22.6822	24.341	geo Mean [CP]												20.0723	geo Mean [CP]
ar Mean [CP]	19.5103	18.0628	20.9905	19.4931	18.5688	17.241	18.6431	22.6954	22.8065	24.3554	ar Mean [CP]												20.1006	ar Mean [CP]
min [CP]	17.9496	16.9279	19.0693	18.2157	16.8754	15.537	16.9514	20.1537	18.7708	22.9563	min [CP]												18.543	min [CP]
max [CP]	20.6222	19.6901	24.4917	21.3428	19.9081	18.8613	19.5631	24.4918	25.1319	25.347	max [CP]												21.346	max [CP]
std dev [± CP]	0.86565	0.991953	1.40048	0.811325	0.857537	0.697172	0.717464	1.48946	1.89114	0.683553	std dev [± CP]												0.990443	std dev [± CP]
CV [% CP]	4.43689	5.49168	6.67198	4.16212	4.61816	4.04368	3.84841	6.56282	8.29211	2.80658	CV [% CP]												4.92742	CV [% CP]
min [x-fold]	-2.6157	-1.93721	-3.06952	-2.09938	-2.75706	-2.74616	-2.69047	-4.48203	-7.9685	-2.32642	min [x-fold]												2.49659	min [x-fold]
max [x-fold]	2.03679	2.69888	8.88957	3.0458	2.30485	2.7149	1.75048	3.0694	3.6689	1.84676	max [x-fold]												2.14267	max [x-fold]
std dev [± x-fold]	1.71917	1.8606	2.40275	1.6617	1.71047	1.54711	1.56688	2.54037	3.26656	1.53397	std dev [± x-fold]												1.80863	std dev [± x-fold]
Pearson correlation coefficient ( r )											Pearson correlation coefficient ( r )
vs.	HKG 1	HKG 2	HKG 3	HKG 4	HKG 5	HKG 6	HKG 7	HKG 8	HKG 9	HKG 10	vs.	TG 1	TG 2	TG 3	TG 4	TG 5	TG 6	TG 7	TG 8	TG 9	TG 10
HKG 2	0.716	-	-	-	-	-	-	-	-	-	TG 2		-	-	-	-	-	-	-	-	-
p-value		-	-	-	-	-	-	-	-	-	p-value		-	-	-	-	-	-	-	-	-
HKG 3	0.708	0.146	-	-	-	-	-	-	-	-	TG3			-	-	-	-	-	-	-	-
p-value			-	-	-	-	-	-	-	-	p-value			-	-	-	-	-	-	-	-
HKG 4	0.729	0.937	0.245	-	-	-	-	-	-	-	TG 4				-	-	-	-	-	-	-
p-value				-	-	-	-	-	-	-	p-value				-	-	-	-	-	-	-
HKG 5	0.717	0.531	0.802	0.678	-	-	-	-	-	-	TG 5					-	-	-	-	-	-
p-value					-	-	-	-	-	-	p-value					-	-	-	-	-	-
HKG 6	0.565	0.801	0.282	0.934	0.784	-	-	-	-	-	TG 6						-	-	-	-	-
p-value						-	-	-	-	-	p-value						-	-	-	-	-
HKG 7	0.95	0.494	0.75	0.492	0.566	0.293	-	-	-	-	TG 7							-	-	-	-
p-value							-	-	-	-	p-value							-	-	-	-
HKG 8	0.791	0.884	0.522	0.874	0.838	0.849	0.579	-	-	-	TG 8								-	-	-
p-value								-	-	-	p-value								-	-	-
HKG 9	0.6	0.854	0.359	0.817	0.758	0.842	0.348	0.963	-	-	TG 9									-	-
p-value									-	-	p-value									-	-
HKG 10	0.702	0.563	0.769	0.699	0.998	0.809	0.536	0.86	0.796	-	TG10										-
p-value										-	p-value										-
BestKeeper vs.	HKG 1	HKG 2	HKG 3	HKG 4	HKG 5	HKG 6	HKG 7	HKG 8	HKG 9	HKG 10	BestKeeper vs.	TG 1	TG 2	TG 3	TG 4	TG 5	TG 6	TG 7	TG 8	TG 9	TG 10
coeff. of corr. [r]	0.87	0.82	0.656	0.869	0.91	0.847	0.691	0.974	0.887	0.919	coeff. of corr. [r]
p-value											p-value
Regression Analysis: HKG vs. BestKeeper											Regression Analysis: TG vs. BestKeeper
	dnaK	gap	gly	gyrA	gyrB	infA	pfk	polA2	rpoC	19900
	HKG 1	HKG 2	HKG 3	HKG 4	HKG 5	HKG 6	HKG 7	HKG 8	HKG 9	HKG 10		TG 1	TG 2	TG 3	TG 4	TG 5	TG 6	TG 7	TG 8	TG 9	TG 10
	vs.	vs.	vs.	vs.	vs.	vs.	vs.	vs.	vs.	vs.		vs.	vs.	vs.	vs.	vs.	vs.	vs.	vs.	vs.	vs.
	BK	BK	BK	BK	BK	BK	BK	BK	BK	BK		BK	BK	BK	BK	BK	BK	BK	BK	BK	BK
coeff. of corr. [r]	0.87	0.82	0.656	0.869	0.91	0.847	0.691	0.974	0.887	0.919	coeff. of corr. [r]
coeff. of det. [r^2]	0.757	0.672	0.43	0.755	0.828	0.717	0.477	0.949	0.787	0.845	coeff. of det. [r^2]
intercept [CP]	3.4915	1.544	-2.688	2.2504	0.45	0.322	6.5442	-7.2796	-16.1477	9.834	intercept [CP]
slope [CP]	0.7969	0.8218	1.178	0.8578	0.9014	0.8417	0.6019	1.4912	1.9379	0.7224	slope [CP]
SE [CP]	±0.618	±0.785	±1.854	±0.668	±0.562	±0.723	±0.862	±0.473	±1.379	±0.423	SE [CP]
p-value											p-value
Power of HKG [x-fold]	1.64676	1.63579	2.05095	1.66355	1.73263	1.66305	1.42921	2.46245	2.79632	1.55348	Power of TG [x-fold]

## Sheet: BK_Term E Accp rpoC omitted
Result - Genes: Repeated Pair-wise Correlation Analysis & Regression Analysis of BestKeeper vs. Housekeeping Genes
	print result pages
CP data of housekeeping Genes:											CP data of Target Genes:
	dnaK	gap	gly	gyrA	gyrB	infA	pfk	polA2	20940	19900
	HKG 1	HKG 2	HKG 3	HKG 4	HKG 5	HKG 6	HKG 7	HKG 8	HKG 9	HKG 10		TG 1	TG 2	TG 3	TG 4	TG 5	TG 6	TG 7	TG 8	TG 9	TG 10		BestKeeper
n	5	5	5	5	5	5	5	5	5	5	n	0	0	0	0	0	0	0	0	0	0		5	n
geo Mean [CP]	19.4857	18.0321	20.9086	19.4656	18.5387	17.2086	18.6195	22.636	22.4373	24.341	geo Mean [CP]												20.0505	geo Mean [CP]
ar Mean [CP]	19.5103	18.0628	20.9905	19.4931	18.5688	17.241	18.6431	22.6954	22.4697	24.3554	ar Mean [CP]												20.0749	ar Mean [CP]
min [CP]	17.9496	16.9279	19.0693	18.2157	16.8754	15.537	16.9514	20.1537	20.733	22.9563	min [CP]												18.7283	min [CP]
max [CP]	20.6222	19.6901	24.4917	21.3428	19.9081	18.8613	19.5631	24.4918	23.7656	25.347	max [CP]												21.2362	max [CP]
std dev [± CP]	0.86565	0.991953	1.40048	0.811325	0.857537	0.697172	0.717464	1.48946	1.08945	0.683553	std dev [± CP]												0.917965	std dev [± CP]
CV [% CP]	4.43689	5.49168	6.67198	4.16212	4.61816	4.04368	3.84841	6.56282	4.84853	2.80658	CV [% CP]												4.5727	CV [% CP]
min [x-fold]	-2.6157	-1.93721	-3.06952	-2.09938	-2.75706	-2.74616	-2.69047	-4.48203	-2.90601	-2.32642	min [x-fold]												2.233	min [x-fold]
max [x-fold]	2.03679	2.69888	8.88957	3.0458	2.30485	2.7149	1.75048	3.0694	2.2966	1.84676	max [x-fold]												2.05532	max [x-fold]
std dev [± x-fold]	1.71917	1.8606	2.40275	1.6617	1.71047	1.54711	1.56688	2.54037	1.97769	1.53397	std dev [± x-fold]												1.74673	std dev [± x-fold]
Pearson correlation coefficient ( r )											Pearson correlation coefficient ( r )
vs.	HKG 1	HKG 2	HKG 3	HKG 4	HKG 5	HKG 6	HKG 7	HKG 8	HKG 9	HKG 10	vs.	TG 1	TG 2	TG 3	TG 4	TG 5	TG 6	TG 7	TG 8	TG 9	TG 10
HKG 2	0.716	-	-	-	-	-	-	-	-	-	TG 2		-	-	-	-	-	-	-	-	-
p-value		-	-	-	-	-	-	-	-	-	p-value		-	-	-	-	-	-	-	-	-
HKG 3	0.708	0.146	-	-	-	-	-	-	-	-	TG3			-	-	-	-	-	-	-	-
p-value			-	-	-	-	-	-	-	-	p-value			-	-	-	-	-	-	-	-
HKG 4	0.729	0.937	0.245	-	-	-	-	-	-	-	TG 4				-	-	-	-	-	-	-
p-value				-	-	-	-	-	-	-	p-value				-	-	-	-	-	-	-
HKG 5	0.717	0.531	0.802	0.678	-	-	-	-	-	-	TG 5					-	-	-	-	-	-
p-value					-	-	-	-	-	-	p-value					-	-	-	-	-	-
HKG 6	0.565	0.801	0.282	0.934	0.784	-	-	-	-	-	TG 6						-	-	-	-	-
p-value						-	-	-	-	-	p-value						-	-	-	-	-
HKG 7	0.95	0.494	0.75	0.492	0.566	0.293	-	-	-	-	TG 7							-	-	-	-
p-value							-	-	-	-	p-value							-	-	-	-
HKG 8	0.791	0.884	0.522	0.874	0.838	0.849	0.579	-	-	-	TG 8								-	-	-
p-value								-	-	-	p-value								-	-	-
HKG 9	0.859	0.682	0.782	0.783	0.969	0.801	0.713	0.911	-	-	TG 9									-	-
p-value									-	-	p-value									-	-
HKG 10	0.702	0.563	0.769	0.699	0.998	0.809	0.536	0.86	0.967	-	TG10										-
p-value										-	p-value										-
BestKeeper vs.	HKG 1	HKG 2	HKG 3	HKG 4	HKG 5	HKG 6	HKG 7	HKG 8	HKG 9	HKG 10	BestKeeper vs.	TG 1	TG 2	TG 3	TG 4	TG 5	TG 6	TG 7	TG 8	TG 9	TG 10
coeff. of corr. [r]	0.902	0.777	0.714	0.847	0.922	0.819	0.747	0.944	0.988	0.924	coeff. of corr. [r]
p-value											p-value
Regression Analysis: HKG vs. BestKeeper											Regression Analysis: TG vs. BestKeeper
	dnaK	gap	gly	gyrA	gyrB	infA	pfk	polA2	20940	19900
	HKG 1	HKG 2	HKG 3	HKG 4	HKG 5	HKG 6	HKG 7	HKG 8	HKG 9	HKG 10		TG 1	TG 2	TG 3	TG 4	TG 5	TG 6	TG 7	TG 8	TG 9	TG 10
	vs.	vs.	vs.	vs.	vs.	vs.	vs.	vs.	vs.	vs.		vs.	vs.	vs.	vs.	vs.	vs.	vs.	vs.	vs.	vs.
	BK	BK	BK	BK	BK	BK	BK	BK	BK	BK		BK	BK	BK	BK	BK	BK	BK	BK	BK	BK
coeff. of corr. [r]	0.902	0.777	0.714	0.847	0.922	0.819	0.747	0.944	0.988	0.924	coeff. of corr. [r]
coeff. of det. [r^2]	0.814	0.604	0.51	0.717	0.85	0.671	0.558	0.891	0.976	0.854	coeff. of det. [r^2]
intercept [CP]	1.6633	1.2582	-6.6603	1.4516	-1.1426	-0.3206	4.5825	-8.4775	-1.6802	8.6824	intercept [CP]
slope [CP]	0.889	0.8371	1.3774	0.8987	0.9819	0.8748	0.7004	1.5528	1.203	0.7807	slope [CP]
SE [CP]	±0.541	±0.862	±1.719	±0.718	±0.525	±0.78	±0.793	±0.691	±0.24	±0.411	SE [CP]
p-value											p-value
Power of HKG [x-fold]	1.74448	1.65084	2.31611	1.70442	1.8198	1.69665	1.51523	2.55584	2.12337	1.60969	Power of TG [x-fold]

## Sheet: BK_Aer v Anaer_rpoC omitted
Result - Genes: Repeated Pair-wise Correlation Analysis & Regression Analysis of BestKeeper vs. Housekeeping Genes
	print result pages
CP data of housekeeping Genes:											CP data of Target Genes:
	dnaK	gap	gly	gyrA	gyrB	infA	pfk	polA2	20940	19900
	HKG 1	HKG 2	HKG 3	HKG 4	HKG 5	HKG 6	HKG 7	HKG 8	HKG 9	HKG 10		TG 1	TG 2	TG 3	TG 4	TG 5	TG 6	TG 7	TG 8	TG 9	TG 10		BestKeeper
n	24	24	24	24	24	24	24	24	24	24	n	0	0	0	0	0	0	0	0	0	0		24	n
geo Mean [CP]	19.1168	17.2959	20.8998	18.993	18.2752	16.6684	18.8956	21.0498	20.2595	22.2655	geo Mean [CP]												19.3006	geo Mean [CP]
ar Mean [CP]	19.1919	17.3577	20.9562	19.0446	18.3315	16.7504	18.9695	21.083	20.3442	22.2876	ar Mean [CP]												19.3456	ar Mean [CP]
min [CP]	16.9052	16.038	18.9026	17.1376	15.6703	14.6766	16.4552	19.679	17.816	20.9028	min [CP]												17.7589	min [CP]
max [CP]	23.1799	22.4051	24.6779	23.3039	22.3826	21.4226	23.2839	24.5742	24.5161	24.8751	max [CP]												23.38	max [CP]
std dev [± CP]	1.38462	1.02377	1.34407	0.994718	1.00093	1.27649	1.26794	0.902461	1.53596	0.799455	std dev [± CP]												0.962052	std dev [± CP]
CV [% CP]	7.21463	5.89808	6.4137	5.2231	5.46017	7.62065	6.68411	4.28051	7.54986	3.58699	CV [% CP]												4.97298	CV [% CP]
min [x-fold]	-3.99206	-2.12392	-3.37983	-3.00672	-4.89578	-3.33229	-4.25454	-2.28971	-4.61578	-2.29538	min [x-fold]												2.55171	min [x-fold]
max [x-fold]	12.721	21.3191	10.0118	12.9076	12.2381	17.6908	13.5132	8.41354	14.3592	4.90975	max [x-fold]												11.924	max [x-fold]
std dev [± x-fold]	2.37902	1.89803	2.31939	1.86383	1.87109	2.22332	2.21146	1.75925	2.6154	1.6494	std dev [± x-fold]												1.79415	std dev [± x-fold]
Pearson correlation coefficient ( r )											Pearson correlation coefficient ( r )
vs.	HKG 1	HKG 2	HKG 3	HKG 4	HKG 5	HKG 6	HKG 7	HKG 8	HKG 9	HKG 10	vs.	TG 1	TG 2	TG 3	TG 4	TG 5	TG 6	TG 7	TG 8	TG 9	TG 10
HKG 2	0.819	-	-	-	-	-	-	-	-	-	TG 2		-	-	-	-	-	-	-	-	-
p-value	0.001	-	-	-	-	-	-	-	-	-	p-value		-	-	-	-	-	-	-	-	-
HKG 3	0.295	0.654	-	-	-	-	-	-	-	-	TG3			-	-	-	-	-	-	-	-
p-value	0.161166	0.001	-	-	-	-	-	-	-	-	p-value			-	-	-	-	-	-	-	-
HKG 4	0.703	0.953	0.626	-	-	-	-	-	-	-	TG 4				-	-	-	-	-	-	-
p-value	0.001	0.001	0.00105514	-	-	-	-	-	-	-	p-value				-	-	-	-	-	-	-
HKG 5	0.661	0.926	0.646	0.954	-	-	-	-	-	-	TG 5					-	-	-	-	-	-
p-value	0.001	9.11156e-11	0.001	0.001	-	-	-	-	-	-	p-value					-	-	-	-	-	-
HKG 6	0.889	0.882	0.375	0.82	0.81	-	-	-	-	-	TG 6						-	-	-	-	-
p-value	0.001	0.001	0.0706195	0.001	0.001	-	-	-	-	-	p-value						-	-	-	-	-
HKG 7	0.9	0.856	0.342	0.756	0.683	0.87	-	-	-	-	TG 7							-	-	-	-
p-value	0.001	0.001	0.101334	0.001	0.001	0.001	-	-	-	-	p-value							-	-	-	-
HKG 8	0.901	0.945	0.585	0.865	0.848	0.882	0.874	-	-	-	TG 8								-	-	-
p-value	0.001	0.001	0.00269694	0.001	0.001	0.001	0.001	-	-	-	p-value								-	-	-
HKG 9	0.981	0.79	0.243	0.685	0.673	0.872	0.845	0.891	-	-	TG 9									-	-
p-value	0.001	0.001	0.25452	0.001	0.001	0.001	0.001	0.001	-	-	p-value									-	-
HKG 10	0.816	0.776	0.399	0.678	0.678	0.681	0.742	0.876	0.845	-	TG10										-
p-value	0.001	0.001	0.0535352	0.001	0.001	0.001	0.001	0.001	0.001	-	p-value										-
BestKeeper vs.	HKG 1	HKG 2	HKG 3	HKG 4	HKG 5	HKG 6	HKG 7	HKG 8	HKG 9	HKG 10	BestKeeper vs.	TG 1	TG 2	TG 3	TG 4	TG 5	TG 6	TG 7	TG 8	TG 9	TG 10
coeff. of corr. [r]	0.912	0.975	0.569	0.912	0.892	0.931	0.901	0.98	0.894	0.834	coeff. of corr. [r]
p-value	0.001	0.001	0.00367214	0.001	0.001	0.001	0.001	0.001	0.001	0.001	p-value
Regression Analysis: HKG vs. BestKeeper											Regression Analysis: TG vs. BestKeeper
	dnaK	gap	gly	gyrA	gyrB	infA	pfk	polA2	20940	19900
	HKG 1	HKG 2	HKG 3	HKG 4	HKG 5	HKG 6	HKG 7	HKG 8	HKG 9	HKG 10		TG 1	TG 2	TG 3	TG 4	TG 5	TG 6	TG 7	TG 8	TG 9	TG 10
	vs.	vs.	vs.	vs.	vs.	vs.	vs.	vs.	vs.	vs.		vs.	vs.	vs.	vs.	vs.	vs.	vs.	vs.	vs.	vs.
	BK	BK	BK	BK	BK	BK	BK	BK	BK	BK		BK	BK	BK	BK	BK	BK	BK	BK	BK	BK
coeff. of corr. [r]	0.912	0.975	0.569	0.912	0.892	0.931	0.901	0.98	0.894	0.834	coeff. of corr. [r]
coeff. of det. [r^2]	0.832	0.951	0.324	0.832	0.796	0.867	0.812	0.96	0.799	0.696	coeff. of det. [r^2]
intercept [CP]	-3.052	-4.0561	8.4991	0.1788	-0.3369	-5.9351	-3.0013	4.2771	-3.4322	10.4192	intercept [CP]
slope [CP]	1.1498	1.1069	0.6439	0.9752	0.965	1.1726	1.1357	0.8687	1.229	0.6135	slope [CP]
SE [CP]	±0.738	±0.359	±1.329	±0.626	±0.698	±0.656	±0.78	±0.253	±0.88	±0.579	SE [CP]
p-value	0.001	0.001	0.00367214	0.001	0.001	0.001	0.001	0.001	0.001	0.001	p-value
Power of HKG [x-fold]	2.05383	1.94032	1.48087	1.78356	1.80115	2.03119	1.96176	1.69041	2.15821	1.45367	Power of TG [x-fold]

## Sheet: BK_Aer v Anaer_02940 omitted
Result - Genes: Repeated Pair-wise Correlation Analysis & Regression Analysis of BestKeeper vs. Housekeeping Genes
	print result pages
CP data of housekeeping Genes:											CP data of Target Genes:
	dnaK	gap	gly	gyrA	gyrB	infA	pfk	polA2	rpoC	19900
	HKG 1	HKG 2	HKG 3	HKG 4	HKG 5	HKG 6	HKG 7	HKG 8	HKG 9	HKG 10		TG 1	TG 2	TG 3	TG 4	TG 5	TG 6	TG 7	TG 8	TG 9	TG 10		BestKeeper
n	24	24	24	24	24	24	24	24	24	24	n	0	0	0	0	0	0	0	0	0	0		24	n
geo Mean [CP]	19.1168	17.2959	20.8998	18.993	18.2752	16.6684	18.8956	21.0498	20.9183	22.2655	geo Mean [CP]												19.3625	geo Mean [CP]
ar Mean [CP]	19.1919	17.3577	20.9562	19.0446	18.3315	16.7504	18.9695	21.083	21.0074	22.2876	ar Mean [CP]												19.4085	ar Mean [CP]
min [CP]	16.9052	16.038	18.9026	17.1376	15.6703	14.6766	16.4552	19.679	18.8961	20.9028	min [CP]												17.8356	min [CP]
max [CP]	23.1799	22.4051	24.6779	23.3039	22.3826	21.4226	23.2839	24.5742	26.5468	24.8751	max [CP]												23.5337	max [CP]
std dev [± CP]	1.38462	1.02377	1.34407	0.994718	1.00093	1.27649	1.26794	0.902461	1.53705	0.799455	std dev [± CP]												0.960538	std dev [± CP]
CV [% CP]	7.21463	5.89808	6.4137	5.2231	5.46017	7.62065	6.68411	4.28051	7.31672	3.58699	CV [% CP]												4.94906	CV [% CP]
min [x-fold]	-3.99206	-2.12392	-3.37983	-3.00672	-4.89578	-3.33229	-4.25454	-2.28971	-2.92414	-2.29538	min [x-fold]												2.49318	min [x-fold]
max [x-fold]	12.721	21.3191	10.0118	12.9076	12.2381	17.6908	13.5132	8.41354	19.819	4.90975	max [x-fold]												12.129	max [x-fold]
std dev [± x-fold]	2.37902	1.89803	2.31939	1.86383	1.87109	2.22332	2.21146	1.75925	2.61719	1.6494	std dev [± x-fold]												1.77656	std dev [± x-fold]
Pearson correlation coefficient ( r )											Pearson correlation coefficient ( r )
vs.	HKG 1	HKG 2	HKG 3	HKG 4	HKG 5	HKG 6	HKG 7	HKG 8	HKG 9	HKG 10	vs.	TG 1	TG 2	TG 3	TG 4	TG 5	TG 6	TG 7	TG 8	TG 9	TG 10
HKG 2	0.819	-	-	-	-	-	-	-	-	-	TG 2		-	-	-	-	-	-	-	-	-
p-value	0.001	-	-	-	-	-	-	-	-	-	p-value		-	-	-	-	-	-	-	-	-
HKG 3	0.295	0.654	-	-	-	-	-	-	-	-	TG3			-	-	-	-	-	-	-	-
p-value	0.161166	0.001	-	-	-	-	-	-	-	-	p-value			-	-	-	-	-	-	-	-
HKG 4	0.703	0.953	0.626	-	-	-	-	-	-	-	TG 4				-	-	-	-	-	-	-
p-value	0.001	0.001	0.00105514	-	-	-	-	-	-	-	p-value				-	-	-	-	-	-	-
HKG 5	0.661	0.926	0.646	0.954	-	-	-	-	-	-	TG 5					-	-	-	-	-	-
p-value	0.001	9.11156e-11	0.001	0.001	-	-	-	-	-	-	p-value					-	-	-	-	-	-
HKG 6	0.889	0.882	0.375	0.82	0.81	-	-	-	-	-	TG 6						-	-	-	-	-
p-value	0.001	0.001	0.0706195	0.001	0.001	-	-	-	-	-	p-value						-	-	-	-	-
HKG 7	0.9	0.856	0.342	0.756	0.683	0.87	-	-	-	-	TG 7							-	-	-	-
p-value	0.001	0.001	0.101334	0.001	0.001	0.001	-	-	-	-	p-value							-	-	-	-
HKG 8	0.901	0.945	0.585	0.865	0.848	0.882	0.874	-	-	-	TG 8								-	-	-
p-value	0.001	0.001	0.00269694	0.001	0.001	0.001	0.001	-	-	-	p-value								-	-	-
HKG 9	0.89	0.905	0.57	0.809	0.752	0.903	0.906	0.938	-	-	TG 9									-	-
p-value	0.001	0.001	0.00367214	0.001	0.001	0.001	0.001	0.001	-	-	p-value									-	-
HKG 10	0.816	0.776	0.399	0.678	0.678	0.681	0.742	0.876	0.733	-	TG10										-
p-value	0.001	0.001	0.0535352	0.001	0.001	0.001	0.001	0.001	0.001	-	p-value										-
BestKeeper vs.	HKG 1	HKG 2	HKG 3	HKG 4	HKG 5	HKG 6	HKG 7	HKG 8	HKG 9	HKG 10	BestKeeper vs.	TG 1	TG 2	TG 3	TG 4	TG 5	TG 6	TG 7	TG 8	TG 9	TG 10
coeff. of corr. [r]	0.892	0.982	0.607	0.92	0.895	0.927	0.901	0.977	0.953	0.813	coeff. of corr. [r]
p-value	0.001	0.001	0.00167003	0.001	0.001	0.001	0.001	0.001	0.001	0.001	p-value
Regression Analysis: HKG vs. BestKeeper											Regression Analysis: TG vs. BestKeeper
	dnaK	gap	gly	gyrA	gyrB	infA	pfk	polA2	rpoC	19900
	HKG 1	HKG 2	HKG 3	HKG 4	HKG 5	HKG 6	HKG 7	HKG 8	HKG 9	HKG 10		TG 1	TG 2	TG 3	TG 4	TG 5	TG 6	TG 7	TG 8	TG 9	TG 10
	vs.	vs.	vs.	vs.	vs.	vs.	vs.	vs.	vs.	vs.		vs.	vs.	vs.	vs.	vs.	vs.	vs.	vs.	vs.	vs.
	BK	BK	BK	BK	BK	BK	BK	BK	BK	BK		BK	BK	BK	BK	BK	BK	BK	BK	BK	BK
coeff. of corr. [r]	0.892	0.982	0.607	0.92	0.895	0.927	0.901	0.977	0.953	0.813	coeff. of corr. [r]
coeff. of det. [r^2]	0.796	0.964	0.368	0.846	0.801	0.859	0.812	0.955	0.908	0.661	coeff. of det. [r^2]
intercept [CP]	-2.2899	-3.9181	7.8375	0.259	-0.1473	-5.5374	-2.7196	4.5329	-5.8745	10.8755	intercept [CP]
slope [CP]	1.1068	1.0962	0.6759	0.9679	0.9521	1.1483	1.1175	0.8527	1.385	0.588	slope [CP]
SE [CP]	±0.813	±0.307	±1.285	±0.599	±0.689	±0.675	±0.78	±0.269	±0.64	±0.611	SE [CP]
p-value	0.001	0.001	0.00167003	0.001	0.001	0.001	0.001	0.001	0.001	0.001	p-value
Power of HKG [x-fold]	1.99928	1.92793	1.51005	1.77585	1.78703	2.00158	1.94069	1.67414	2.08532	1.43124	Power of TG [x-fold]

## Sheet: BK_All conditions_02940
Result - Genes: Repeated Pair-wise Correlation Analysis & Regression Analysis of BestKeeper vs. Housekeeping Genes
	print result pages
CP data of housekeeping Genes:											CP data of Target Genes:
	dnaK	gap	gly	gyrA	gyrB	infA	pfk	polA2	rpoC	20940
	HKG 1	HKG 2	HKG 3	HKG 4	HKG 5	HKG 6	HKG 7	HKG 8	HKG 9	HKG 10		TG 1	TG 2	TG 3	TG 4	TG 5	TG 6	TG 7	TG 8	TG 9	TG 10		BestKeeper
n	45	45	45	45	45	45	45	45	45	45	n	0	0	0	0	0	0	0	0	0	0		45	n
geo Mean [CP]	18.6632	17.435	20.9994	19.1886	18.4049	16.6637	19.2498	20.848	21.0715	19.9698	geo Mean [CP]												19.1952	geo Mean [CP]
ar Mean [CP]	18.7338	17.481	21.0609	19.2266	18.4486	16.7295	19.3224	20.901	21.1761	20.0782	ar Mean [CP]												19.2385	ar Mean [CP]
min [CP]	16.3046	16.038	16.8017	17.1376	15.6703	14.6268	16.4552	18.0309	18.3576	16.5929	min [CP]												17.4332	min [CP]
max [CP]	23.1799	22.4051	24.6779	23.3039	22.3826	21.4226	25.3902	24.5742	26.5468	24.5161	max [CP]												23.4996	max [CP]
std dev [± CP]	1.34305	0.962737	1.30106	0.93358	0.953128	1.16876	1.26329	1.14497	1.79954	1.75308	std dev [± CP]												0.994736	std dev [± CP]
CV [% CP]	7.16912	5.50732	6.17763	4.85566	5.1664	6.98624	6.53796	5.47807	8.49797	8.73122	CV [% CP]												5.17054	CV [% CP]
min [x-fold]	-4.377	-2.30843	-12.9302	-3.37671	-5.29862	-3.42439	-5.24959	-5.48704	-4.22094	-8.27878	min [x-fold]												2.87799	min [x-fold]
max [x-fold]	16.8967	19.6151	9.42201	11.4933	11.3077	17.7408	38.2157	9.50516	18.2718	17.2142	max [x-fold]												13.2282	max [x-fold]
std dev [± x-fold]	2.31791	1.82689	2.25779	1.79385	1.81593	2.07835	2.20504	2.04763	3.08453	2.99612	std dev [± x-fold]												1.81626	std dev [± x-fold]
Pearson correlation coefficient ( r )											Pearson correlation coefficient ( r )
vs.	HKG 1	HKG 2	HKG 3	HKG 4	HKG 5	HKG 6	HKG 7	HKG 8	HKG 9	HKG 10	vs.	TG 1	TG 2	TG 3	TG 4	TG 5	TG 6	TG 7	TG 8	TG 9	TG 10
HKG 2	0.702	-	-	-	-	-	-	-	-	-	TG 2		-	-	-	-	-	-	-	-	-
p-value	0.001	-	-	-	-	-	-	-	-	-	p-value		-	-	-	-	-	-	-	-	-
HKG 3	0.09	0.494	-	-	-	-	-	-	-	-	TG3			-	-	-	-	-	-	-	-
p-value	0.558279	0.001	-	-	-	-	-	-	-	-	p-value			-	-	-	-	-	-	-	-
HKG 4	0.592	0.886	0.404	-	-	-	-	-	-	-	TG 4				-	-	-	-	-	-	-
p-value	0.001	0.001	0.00585714	-	-	-	-	-	-	-	p-value				-	-	-	-	-	-	-
HKG 5	0.593	0.83	0.442	0.929	-	-	-	-	-	-	TG 5					-	-	-	-	-	-
p-value	0.001	1.79505e-12	0.00237467	0.001	-	-	-	-	-	-	p-value					-	-	-	-	-	-
HKG 6	0.816	0.812	0.218	0.805	0.807	-	-	-	-	-	TG 6						-	-	-	-	-
p-value	0.001	0.001	0.148841	0.001	0.001	-	-	-	-	-	p-value						-	-	-	-	-
HKG 7	0.548	0.668	0.293	0.675	0.626	0.674	-	-	-	-	TG 7							-	-	-	-
p-value	0.001	0.001	0.0507316	0.001	0.001	0.001	-	-	-	-	p-value							-	-	-	-
HKG 8	0.858	0.763	0.275	0.677	0.685	0.8	0.458	-	-	-	TG 8								-	-	-
p-value	0.001	0.001	0.0668939	0.001	0.001	0.001	0.00155141	-	-	-	p-value								-	-	-
HKG 9	0.788	0.824	0.326	0.743	0.713	0.876	0.639	0.898	-	-	TG 9									-	-
p-value	0.001	0.001	0.0289421	0.001	0.001	0.001	0.001	0.001	-	-	p-value									-	-
HKG 10	0.933	0.645	0.048	0.565	0.587	0.802	0.443	0.917	0.825	-	TG10										-
p-value	0.001	0.001	0.750518	0.001	0.001	0.001	0.00230888	0.001	0.001	-	p-value										-
BestKeeper vs.	HKG 1	HKG 2	HKG 3	HKG 4	HKG 5	HKG 6	HKG 7	HKG 8	HKG 9	HKG 10	BestKeeper vs.	TG 1	TG 2	TG 3	TG 4	TG 5	TG 6	TG 7	TG 8	TG 9	TG 10
coeff. of corr. [r]	0.857	0.915	0.413	0.866	0.858	0.929	0.728	0.898	0.933	0.84	coeff. of corr. [r]
p-value	0.001	0.001	0.00485622	0.001	0.001	0.001	0.001	0.001	0.001	0.001	p-value
Regression Analysis: HKG vs. BestKeeper											Regression Analysis: TG vs. BestKeeper
	dnaK	gap	gly	gyrA	gyrB	infA	pfk	polA2	rpoC	20940
	HKG 1	HKG 2	HKG 3	HKG 4	HKG 5	HKG 6	HKG 7	HKG 8	HKG 9	HKG 10		TG 1	TG 2	TG 3	TG 4	TG 5	TG 6	TG 7	TG 8	TG 9	TG 10
	vs.	vs.	vs.	vs.	vs.	vs.	vs.	vs.	vs.	vs.		vs.	vs.	vs.	vs.	vs.	vs.	vs.	vs.	vs.	vs.
	BK	BK	BK	BK	BK	BK	BK	BK	BK	BK		BK	BK	BK	BK	BK	BK	BK	BK	BK	BK
coeff. of corr. [r]	0.857	0.915	0.413	0.866	0.858	0.929	0.728	0.898	0.933	0.84	coeff. of corr. [r]
coeff. of det. [r^2]	0.734	0.837	0.171	0.75	0.736	0.863	0.53	0.806	0.87	0.706	coeff. of det. [r^2]
intercept [CP]	-1.8267	-0.1034	11.455	3.5972	2.3613	-3.7576	1.0719	1.2426	-8.0038	-5.4926	intercept [CP]
slope [CP]	1.0687	0.914	0.4993	0.8124	0.8362	1.0649	0.9486	1.0218	1.5167	1.3291	slope [CP]
SE [CP]	±0.871	±0.546	±1.492	±0.636	±0.678	±0.574	±1.21	±0.679	±0.793	±1.161	SE [CP]
p-value	0.001	0.001	0.00485622	0.001	0.001	0.001	0.001	0.001	0.001	0.001	p-value
Power of HKG [x-fold]	1.95217	1.72864	1.35589	1.61934	1.6651	1.9032	1.75563	1.85427	2.23626	2.29776	Power of TG [x-fold]

## Sheet: BK_All conditions_19900
Result - Genes: Repeated Pair-wise Correlation Analysis & Regression Analysis of BestKeeper vs. Housekeeping Genes
	print result pages
CP data of housekeeping Genes:											CP data of Target Genes:
	dnaK	gap	gly	gyrA	gyrB	infA	pfk	polA2	rpoC	19900
	HKG 1	HKG 2	HKG 3	HKG 4	HKG 5	HKG 6	HKG 7	HKG 8	HKG 9	HKG 10		TG 1	TG 2	TG 3	TG 4	TG 5	TG 6	TG 7	TG 8	TG 9	TG 10		BestKeeper
n	45	45	45	45	45	45	45	45	45	45	n	0	0	0	0	0	0	0	0	0	0		45	n
geo Mean [CP]	18.6632	17.435	20.9994	19.1886	18.4049	16.6637	19.2498	20.848	21.0715	22.22	geo Mean [CP]												19.4012	geo Mean [CP]
ar Mean [CP]	18.7338	17.481	21.0609	19.2266	18.4486	16.7295	19.3224	20.901	21.1761	22.2665	ar Mean [CP]												19.4404	ar Mean [CP]
min [CP]	16.3046	16.038	16.8017	17.1376	15.6703	14.6268	16.4552	18.0309	18.3576	19.8846	min [CP]												17.7011	min [CP]
max [CP]	23.1799	22.4051	24.6779	23.3039	22.3826	21.4226	25.3902	24.5742	26.5468	25.347	max [CP]												23.5337	max [CP]
std dev [± CP]	1.34305	0.962737	1.30106	0.93358	0.953128	1.16876	1.26329	1.14497	1.79954	1.18681	std dev [± CP]												0.951728	std dev [± CP]
CV [% CP]	7.16912	5.50732	6.17763	4.85566	5.1664	6.98624	6.53796	5.47807	8.49797	5.33004	CV [% CP]												4.89562	CV [% CP]
min [x-fold]	-4.377	-2.30843	-12.9302	-3.37671	-5.29862	-3.42439	-5.24959	-5.48704	-4.22094	-4.15376	min [x-fold]												2.76537	min [x-fold]
max [x-fold]	16.8967	19.6151	9.42201	11.4933	11.3077	17.7408	38.2157	9.50516	18.2718	6.73113	max [x-fold]												11.8512	max [x-fold]
std dev [± x-fold]	2.31791	1.82689	2.25779	1.79385	1.81593	2.07835	2.20504	2.04763	3.08453	2.10196	std dev [± x-fold]												1.76722	std dev [± x-fold]
Pearson correlation coefficient ( r )											Pearson correlation coefficient ( r )
vs.	HKG 1	HKG 2	HKG 3	HKG 4	HKG 5	HKG 6	HKG 7	HKG 8	HKG 9	HKG 10	vs.	TG 1	TG 2	TG 3	TG 4	TG 5	TG 6	TG 7	TG 8	TG 9	TG 10
HKG 2	0.702	-	-	-	-	-	-	-	-	-	TG 2		-	-	-	-	-	-	-	-	-
p-value	0.001	-	-	-	-	-	-	-	-	-	p-value		-	-	-	-	-	-	-	-	-
HKG 3	0.09	0.494	-	-	-	-	-	-	-	-	TG3			-	-	-	-	-	-	-	-
p-value	0.558279	0.001	-	-	-	-	-	-	-	-	p-value			-	-	-	-	-	-	-	-
HKG 4	0.592	0.886	0.404	-	-	-	-	-	-	-	TG 4				-	-	-	-	-	-	-
p-value	0.001	0.001	0.00585714	-	-	-	-	-	-	-	p-value				-	-	-	-	-	-	-
HKG 5	0.593	0.83	0.442	0.929	-	-	-	-	-	-	TG 5					-	-	-	-	-	-
p-value	0.001	1.79505e-12	0.00237467	0.001	-	-	-	-	-	-	p-value					-	-	-	-	-	-
HKG 6	0.816	0.812	0.218	0.805	0.807	-	-	-	-	-	TG 6						-	-	-	-	-
p-value	0.001	0.001	0.148841	0.001	0.001	-	-	-	-	-	p-value						-	-	-	-	-
HKG 7	0.548	0.668	0.293	0.675	0.626	0.674	-	-	-	-	TG 7							-	-	-	-
p-value	0.001	0.001	0.0507316	0.001	0.001	0.001	-	-	-	-	p-value							-	-	-	-
HKG 8	0.858	0.763	0.275	0.677	0.685	0.8	0.458	-	-	-	TG 8								-	-	-
p-value	0.001	0.001	0.0668939	0.001	0.001	0.001	0.00155141	-	-	-	p-value								-	-	-
HKG 9	0.788	0.824	0.326	0.743	0.713	0.876	0.639	0.898	-	-	TG 9									-	-
p-value	0.001	0.001	0.0289421	0.001	0.001	0.001	0.001	0.001	-	-	p-value									-	-
HKG 10	0.751	0.585	0.174	0.508	0.53	0.663	0.386	0.893	0.795	-	TG10										-
p-value	0.001	0.001	0.252449	0.001	0.001	0.001	0.00890985	0.001	0.001	-	p-value										-
BestKeeper vs.	HKG 1	HKG 2	HKG 3	HKG 4	HKG 5	HKG 6	HKG 7	HKG 8	HKG 9	HKG 10	BestKeeper vs.	TG 1	TG 2	TG 3	TG 4	TG 5	TG 6	TG 7	TG 8	TG 9	TG 10
coeff. of corr. [r]	0.831	0.921	0.446	0.875	0.866	0.919	0.737	0.891	0.933	0.765	coeff. of corr. [r]
p-value	0.001	0.001	0.00212172	0.001	0.001	0.001	0.001	0.001	0.001	0.001	p-value
Regression Analysis: HKG vs. BestKeeper											Regression Analysis: TG vs. BestKeeper
	dnaK	gap	gly	gyrA	gyrB	infA	pfk	polA2	rpoC	19900
	HKG 1	HKG 2	HKG 3	HKG 4	HKG 5	HKG 6	HKG 7	HKG 8	HKG 9	HKG 10		TG 1	TG 2	TG 3	TG 4	TG 5	TG 6	TG 7	TG 8	TG 9	TG 10
	vs.	vs.	vs.	vs.	vs.	vs.	vs.	vs.	vs.	vs.		vs.	vs.	vs.	vs.	vs.	vs.	vs.	vs.	vs.	vs.
	BK	BK	BK	BK	BK	BK	BK	BK	BK	BK		BK	BK	BK	BK	BK	BK	BK	BK	BK	BK
coeff. of corr. [r]	0.831	0.921	0.446	0.875	0.866	0.919	0.737	0.891	0.933	0.765	coeff. of corr. [r]
coeff. of det. [r^2]	0.691	0.848	0.199	0.766	0.75	0.845	0.543	0.794	0.87	0.585	coeff. of det. [r^2]
intercept [CP]	-2.3584	-1.2708	10.0657	2.5067	1.2699	-4.722	-0.2366	0.2538	-9.7044	5.324	intercept [CP]
slope [CP]	1.085	0.9646	0.5656	0.8601	0.8837	1.1035	1.0061	1.0621	1.5885	0.8715	slope [CP]
SE [CP]	±0.939	±0.528	±1.466	±0.615	±0.66	±0.611	±1.193	±0.699	±0.793	±0.949	SE [CP]
p-value	0.001	0.001	0.00212172	0.001	0.001	0.001	0.001	0.001	0.001	0.001	p-value
Power of HKG [x-fold]	1.97219	1.78182	1.41183	1.66582	1.71403	1.94812	1.81656	1.89998	2.3231	1.70133	Power of TG [x-fold]
