# Supplementary material for: Selection and Evaluation of Reference Genes for Reverse Transcription-Quantitative PCR Expression Studies in a Thermophilic Bacterium Grown under Different Culture Conditions
Source: PLoS One. 2015 Jun 26;10(6):e0131015. doi: 10.1371/journal.pone.0131015 (PMC4482720; doi:10.1371/journal.pone.0131015)
Supplement: S4 Data — (XLSX) [file pone.0131015.s004.xlsx]

## Sheet: Sheet1
NormFinder Analysis: Best Combination of Genes
Condition	Best Combination	Stability Value for best combination of two genes
Aerobic/Anaerobic Growth grouped by medium	gap and polA2	0.144316
Aerobic/Anaerobic Growth grouped by time	gap and polA2	0.0467715
Aerobic/Anaerobic Growth grouped by medium and time	gap and polA2	0.194717
Anaerobic Growth with different electron acceptors	02940 and 19900	0.225188
Oven/Microwave growth grouped by heating type (oven/microwave)	polA2 and 19900	0.120114
Oven/Microwave growth grouped by time	infA and polA2	0.0882033
Oven/Microwave growth grouped by time and heating method	polA2 and dnaK	0.140796
