# Supplementary material for: Selection and Evaluation of Reference Genes for Reverse Transcription-Quantitative PCR Expression Studies in a Thermophilic Bacterium Grown under Different Culture Conditions
Source: PLoS One. 2015 Jun 26;10(6):e0131015. doi: 10.1371/journal.pone.0131015 (PMC4482720; doi:10.1371/journal.pone.0131015)
Supplement: S2 Table — (XLS) [file pone.0131015.s019.xls]

## Sheet: Table S2
ITEM TO CHECK	IMPORTANCE	CHECKLIST
EXPERIMENTAL DESIGN
Definition of experimental and control groups	E	described in Table 1 of text.
Number within each group	E	n=3 for each type of culture condition/time point
Assay carried out by core lab or investigator's lab?	D	All work performed by investigator's lab
Acknowledgement of authors' contributions	D	Listed in online submission
SAMPLE
Description	E	3-4 time points were collected under various culture conditions spanning 24-48 h. Detailed descriptions can be found in Table 1 of text.
Volume/mass of sample processed	D	0.5-1 ml (exact volume for each sample listed in SI Table)
Microdissection or macrodissection	E	N/A
Processing procedure	E	Samples centrifuged at 12,000g for 3 min. Samples for RNA processing were then washed in 500 ul RNAProtect Bacterial Reagent (Qiagen); centrifuged 12,000g, 3 min; supernatent removed; pellet re-suspended in 40 ul RNAProtect; and stored at -80C until cDNA conversion. Samples for DNA processing were stored as cell pellets at -80C until extraction.
If frozen - how and how quickly?	E	Samples for RNA processing were first washed and re-suspended in 40ul RNAProtect Bacterial Reagent as described above and stored immediately at -80C. DNA was stored as cell pellets.
If fixed - with what, how quickly?	E	N/A
Sample storage conditions and duration (especially for FFPE samples)	E	-80C
NUCLEIC ACID EXTRACTION
Procedure and/or instrumentation	E	RNA samples were extracted by hand using the Rneasy Mini Kit (Qiagen) following the manufacturer's protocol. Initial lysis consisted of 180 ul of lysozyme (15 mg/ml) re-suspended in TE Buffer (30 mM Tris-HCl, 1 mM EDTA, pH 8) plus 20 ul Proteinase K (Qiagen) added to each cell pellet and samples incubated on a shaking platform (125 rpm) for 25 minutes at room temperature.Total RNA was eluted in 4…
Name of kit and details of any modifications	E	Rneasy Mini Kit (Qiagen), with the Dnase treatment extended to 1 hour, and Dneasy Blood and Tissue Kit (Qiagen)
Source of additional reagents used	D	Rnase-free Dnase kit (Qiagen)
Details of DNase or RNAse treatment	E	Dnase treatment followed manufacturer's protocol but was extended from 15 min to 1 h incubation.
Contamination assessment (DNA or RNA)	E	Reverse transcription controls were performed with every sample in which the RT was omitted from the reaction and the sample was then subject to qPCR. NTC controls were always included on qPCR plate in triplicate for both cDNA and DNA samples.
Nucleic acid quantification	E	DNA and total RNA were both measured using the Nanodrop-2000
Instrument and method	E	Nanodrop2000, using the appropriate (RNA or DNA) method
Purity (A260/A280)	D	In general, all RNA samples has a 260/280 = 2, while DNA samples had 260/280 ratio greater than or equal to 1.8.
Yield	D	listed in supplementary data set
RNA integrity method/instrument	E
RIN/RQI or Cq of 3' and 5' transcripts	E	N/A
Electrophoresis traces	D
Inhibition testing (Cq dilutions, spike or other)	E	Representative cDNA or DNA samples were diluted 1:10 and 1:100 and run on the same qPCR plate as the undiluted sample using the rpoC primers.
REVERSE TRANSCRIPTION
Complete reaction conditions	E	Total RNA was converted to cDNA using the High-Capacity RNA-to-cDNA kit (Applied Biosystems, Foster City, CA).The following protocol was used for all reverse transcriptase reactions: 1 ug total RNA was added to each reaction. Each reaction contained: 2 μL 20x enzyme mix, 2x RT buffer, a volume equivalent to 1 ug total RNA, and brought to a final volume of 40 μL with nuclease-free water. Controls …
Amount of RNA and reaction volume	E	1 ug total RNA in final reaction volume of 40ul.
Priming oligonucleotide (if using GSP) and concentration	E	N/A. Mixture of random octomers and oligo dT-16s per RT buffer mix.
Reverse transcriptase and concentration	E	MultiScribe MuLV at 1X (from 20X stock)
Temperature and time	E	37C, 60 min followed by 95C, 5min per manufacturer's specifications
Manufacturer of reagents and catalogue numbers	D	High Capacity RNA-to-Cdna kit (Applied Biosystems, catalog #4387406)
Cqs with and without RT	D*	included in raw Ct Data Set (rpoC)
Storage conditions of cDNA	D	-20C
qPCR TARGET INFORMATION
If multiplex, efficiency and LOD of each assay.	E	N/A
Sequence accession number	E	Table 2 in text
Location of amplicon	D
Amplicon length	E	Each amplicon was ca 100-130 bp in length.
In silico specificity screen (BLAST, etc)	E	Described in text
Pseudogenes, retropseudogenes or other homologs?	D	N/A
Sequence alignment	D
Secondary structure analysis of amplicon	D	mfold (Zuker M 2003: Mfold web server for nucleic acid folding and hybridization prediction. Nucleic Acids Res 31: 3406-3415.)
Location of each primer by exon or intron (if applicable)	E	N/A
What splice variants are targeted?	E	N/A
qPCR OLIGONUCLEOTIDES
Primer sequences	E	Table 2 in text
RTPrimerDB Identification Number	D	N/A
Probe sequences	D**	N/A. No probes used.
Location and identity of any modifications	E	N/A
Manufacturer of oligonucleotides	D	Invitrogen
Purification method	D	salt-free
qPCR PROTOCOL
Complete reaction conditions	E	The Fast SYBR Green Master Mix (Applied Biosystems, Foster City, CA) was used for all qPCR assays. Each reaction contained: 10 μL 2x Fast SYBR Green master mix, 150-300 nM each forward and reverse primer, 2 μL template, and brought to a final volume of 20 μL with nuclease-free water. Reactions were conducted in 384-well plates on a ViiA™ 7 with the 384-well block system (Applied Biosystems, Foste…
Reaction volume and amount of cDNA/DNA	E	All reactions performed in a total volume of 20ul. Template amount of cDNA was 5 ng when performing reactions used in relative quantification. When performing absolute quantification of transcript or gene copy number, the nucleic acid (cDNA or DNA) was diluted 1:5, and 2 ul used in reaction.
Primer, (probe), Mg++ and dNTP concentrations	E	Primer concentrations were 300 nM for all assays. Mg++ and dNTP concentrations were as contained in Fast SYBR Green Master Mix following manufacturer's instructions.
Polymerase identity and concentration	E	Fast SYBR Green Master Mix (Applied Biosystems)
Buffer/kit identity and manufacturer	E	Fast SYBR Green Master Mix (Applied Biosystems)
Exact chemical constitution of the buffer	D
Additives (SYBR Green I, DMSO, etc.)	E	Fast SYBR Green Master Mix (Applied Biosystems)
Manufacturer of plates/tubes and catalog number	D	All qPCR reactions were performed in triplicate using Applied Biosystems MicroAmp fast 384-well reaction plates sealed with MicroAmp optical adhesive film.
Complete thermocycling parameters	E	Reactions were conducted in fast 384-well plates on a ViiA™ 7 with the Fast 384-well block system (Applied Biosystems, Foster City, CA). The following protocol was used for all assays: an initial 20 s incubation at 95°C, followed by 40 cycles of 95°C for 1 s and 60°C for 20 s, followed by a melt curve analysis of 95°C for 15 s, 60°C for 1 min, and 95°C for 15 s to determine product specificity.
Reaction setup (manual/robotic)	D	Reactions were assembled into 384-well plates using the Qiagility (Qiagen) automated pipetting system
Manufacturer of qPCR instrument	E	ViiA™ 7 with the Fast 96-well block system (Applied Biosystems, Foster City, CA)
qPCR VALIDATION
Evidence of optimisation (from gradients)	D	The lowest CT values were obtained with 300 nM primer concentration.
Specificity (gel, sequence, melt, or digest)	E	Melt curve analysis. Melt curves provided as SI image.
For SYBR Green I, Cq of the NTC	E	On average, not able to be determined (=Ct>38). For assays with a detectable NTC, it was >35.
Standard curves with slope and y-intercept	E	gyrB, slope = -3.3, y-int = 35.56; polA2 slope =-3.3, y-int = 36.57; rpoC slope =-3.8, y-int = 41.43
PCR efficiency calculated from slope	E	gyrB = 99.9; polA2 = 99.1; rpoC = 81.5
Confidence interval for PCR efficiency or standard error	D
r2 of standard curve	E	gyrB = 0.999; polA2 = 0.997; rpoC = 0.996
Linear dynamic range	E	For absolute quantification, external calibration curves were set up that spanned from 100 copies per reaction to 1000000000 copies. All assays were able to detect to 100 copies per reaction (=5 copies per ul).
Cq variation at lower limit	E	All at 100 copies in standard curves: gyrB = 0.099, polA2 = 0.283; rpoC = 0.245
Confidence intervals throughout range	D
Evidence for limit of detection	E	standard curves
If multiplex, efficiency and LOD of each assay.	E	N/A
DATA ANALYSIS
qPCR analysis program (source, version)	E	Reactions were recorded and analyzed using the Applied Biosystems ViiA™ 7 System software version 1.1.
Cq method determination	E	Threshold determined using the amplification-based threshold method as determined via the ViiA7 software.
Outlier identification and disposition	E	QC summary and flagging as determined by the software after baseline adjustment
Results of NTCs	E	NTCs were all very high, typically displayed as "not able to be determined" by the ViiA7 software.
Justification of number and choice of reference genes	E	This was a study dedicated to evaluation of potential reference genes for use in Thermus scotoductus.
Description of normalisation method	E	Described in text
Number and concordance of biological replicates	D	Described in text (Table 1)
Number and stage (RT or qPCR) of technical replicates	E	qPCR was performed in triplicate for each biological replicate (i.e. sample) with each assay.
Repeatability (intra-assay variation)	E	Mean standard deviation ranged from .01-0.11 (all assays)
Reproducibility (inter-assay variation, %CV)	D
Power analysis	D
Statistical methods for result significance	E	Not applicable for the 12-gene relative quantification analysis, as there were not traditional "treatment" and "control" groups. Assays employing absolute quantification were analyzed via Shapiro-Wilkes to test for normality followed by Pearson Correlation.
Software (source, version)	E	Reactions were recorded and analyzed using the Applied Biosystems ViiA™ 7 System software version 1.1.
Cq or raw data submission using RDML	D	CT raw data in xls format as SI.
Table 1. MIQE checklist for authors, reviewers and editors. All essential information (E) must be submitted with the manuscript. Desirable
information (D) should be submitted if available. If using primers obtained from RTPrimerDB, information on qPCR target, oligonucleotides,
protocols and validation is available from that source.
*: Assessing the absence of DNA using a no RT assay is essential when first extracting RNA. Once the sample has been validated as
RDNA-free, inclusion of a no-RT control is desirable, but no longer essential.
**: Disclosure of the probe sequence is highly desirable and strongly encouraged. However, since not all commercial pre-designed assay
vendors provide this information, it cannot be an essential requirement. Use of such assays is advised against.
