# Supplementary material for: Selection and Evaluation of Reference Genes for Reverse Transcription-Quantitative PCR Expression Studies in a Thermophilic Bacterium Grown under Different Culture Conditions
Source: PLoS One. 2015 Jun 26;10(6):e0131015. doi: 10.1371/journal.pone.0131015 (PMC4482720; doi:10.1371/journal.pone.0131015)
Supplement: S3 Table — (XLSX) [file pone.0131015.s020.xlsx]

## Sheet: BK Growth_all NF var for SI
Table. Anaerobic (Glucose, Lactate) v aerobic over time (n=24).
Target	dnaK	gap	gly	gyrA	gyrB	infA	pfk	polA2	20940	19900	rpoC
Intragroup Var - Glu/nitrate	0.0391117	0.00287891	0.513817	0.081177	0.0537207	0.309676	0.172918	0.0013213	0.0671157	0.135828	0.101029
Intragroup Var - Lac/nitrate	0.0291386	0.138689	0.0873224	0.221913	0.416686	0.119574	0.109741	0.0904561	0.00568252	0.720542	0.0611393
Intragroup Var - TYG	0.0256897	0.0133171	0.0344945	0.0349508	0.021165	0.00701041	0.119877	0.00883616	0.0270569	0.0145757	0.00812291
Intergroup Var - Glu/nitrate	-0.320641	0.151441	0.545263	0.0688131	0.00496624	-0.139916	0.117629	0.00126191	-0.51711	-0.179346	0.267638
Intergroup Var - Lac/nitrate	-0.256059	-0.0171779	0.426132	0.277274	0.376958	-0.165329	-0.43467	0.0918247	-0.177087	0.339089	-0.460955
Intergroup Var - TYG	0.5767	-0.134264	-0.971396	-0.346087	-0.381925	0.305245	0.317041	-0.0930866	0.694197	-0.159742	0.193317
Intragroup Var - early	0.148976	0.0209466	0.723754	0.109039	0.114095	0.148482	0.225046	0.0121123	0.204878	0.12197	0.0900447
Intragroup Var - mid	0.301888	0.0560451	0.827476	0.224655	0.256267	0.226611	0.35094	0.0510327	0.422842	0.419228	0.244997
Intragroup Var - late	0.330815	0.0539115	1.12051	0.167473	0.315087	0.0177961	0.137095	0.0271372	0.637826	0.230071	0.131044
Intergroup Var - early	-0.00873271	0.00831787	0.176384	0.0111102	-0.0771878	-0.135561	0.0452071	-0.0124305	-0.0110213	-0.014645	0.018559
Intergroup Var - mid	0.0688987	0.0165561	0.0162539	-0.068266	0.0001999	-0.178892	0.0399212	0.0128873	0.0442401	0.163834	-0.115633
Intergroup Var - late	-0.060166	-0.0248739	-0.192638	0.0571559	0.0769879	0.314453	-0.0851282	-0.000456811	-0.0332188	-0.149189	0.0970739
Intragroup Variation - Glu/nitrate early	0.0309603	0.00829676	0.0292346	0.0316719	0.0781972	0.0744064	0.0267584	0.0140024	0.0272027	0.105384	0.0469051
Intragroup Variation - Glu/nitrate mid	0.0636032	0.0386549	0.573595	0.0516331	0.0399784	0.0431814	0.299868	0.00411412	0.0104528	0.18547	0.300187
Intragroup Variation - Glu/nitrate late	0.00022005	0.000352691	1.34688	0.216871	0.0295129	0.00022005	0.336148	0.00324716	0.0376263	0.00211334	0.00189879
Intragroup Variation - Lac/nitrate early	0.0354655	0.0566766	0.010172	0.00817544	0.303124	0.0333229	0.309932	0.0104133	0.00149852	0.10931	0.119109
Intragroup Variation - Lac/nitrate mid	0.0156343	0.199971	0.047888	0.663789	0.737991	0.412568	0.0286446	0.279627	0.0249624	2.02185	0.018429
Intragroup Variation - Lac/nitrate late	0.106321	0.361669	0.00493938	0.355832	0.893535	0.000748133	0.108239	0.0708834	0.000748133	1.23819	0.0204304
Intragroup Variation - TYG early	0.0324525	0.000374561	0.000374561	0.0396589	0.0590484	0.000592848	0.125886	0.0175225	0.0118465	0.0387109	0.00702131
Intragroup Variation - TYG mid	0.00378482	0.0500404	0.000184602	0.00760801	0.0005917	0.0225834	0.176689	0.00256246	0.00746482	0.000714727	0.000184602
Intragroup Variation - TYG late	0.00335512	0.00697105	0.0142846	0.027753	0.00321426	0.00389769	0.0430372	0.00205349	0.00221052	0.0119498	0.0213788
Intergroup Variation - Glu/nitrate early	-0.180333	0.144214	0.756751	-0.057205	-0.167164	-0.421702	0.0841146	0.0518182	-0.298921	-0.163639	0.252067
Intergroup Variation - Glu/nitrate mid	-0.278809	0.160457	0.416225	0.140785	0.0535562	-0.505702	0.245465	0.0277854	-0.476935	0.0837086	0.133463
Intergroup Variation - Glu/nitrate late	-0.502782	0.149653	0.462815	0.122859	0.128507	0.507657	0.023306	-0.0758179	-0.775474	-0.458108	0.417385
Intergroup Variation - Lac/nitrate early	-0.282475	0.0734271	0.564989	0.415413	0.181201	-0.249003	-0.403055	-0.0679143	-0.275053	0.356655	-0.314185
Intergroup Variation - Lac/nitrate mid	-0.230355	0.0483713	0.624744	0.134101	0.405769	-0.296683	-0.602692	0.222954	-0.177684	0.555202	-0.683727
Intergroup Variation - Lac/nitrate late	-0.255347	-0.173332	0.0886631	0.282308	0.543905	0.0496989	-0.298263	0.120435	-0.0785235	0.105409	-0.384952
Intergroup Variation - TYG early	0.430715	-0.165259	-0.805097	-0.282535	-0.285124	0.281318	0.450031	-0.0702982	0.511929	-0.226214	0.160533
Intergroup Variation - TYG mid	0.701461	-0.142829	-0.931421	-0.504653	-0.449188	0.281554	0.407675	-0.172663	0.772394	-0.129982	0.167652
Intergroup Variation - TYG late	0.597924	-0.0947031	-1.17767	-0.251073	-0.411461	0.352862	0.0934178	-0.0362984	0.798268	-0.123032	0.251765
