# Supplementary material for: Selection and Evaluation of Reference Genes for Reverse Transcription-Quantitative PCR Expression Studies in a Thermophilic Bacterium Grown under Different Culture Conditions
Source: PLoS One. 2015 Jun 26;10(6):e0131015. doi: 10.1371/journal.pone.0131015 (PMC4482720; doi:10.1371/journal.pone.0131015)
Supplement: S4 Table — (XLSX) [file pone.0131015.s021.xlsx]

## Sheet: BK Metals_intervar for SI
Table. BK Metals (n = 5).
Target	dnaK	gap	gly	gyrA	gyrB	infA	pfk	polA2	rpoC	19900	20940
Intragroup Var - iron	0.0408844	0.00514025	0.0457435	0.0809249	0.11083	0.22251	0.0105926	0.136138	0.183013	0.167442	0.00476996
Intragroup Var - nitrate	0.180816	0.666195	1.46337	0.344805	0.0553782	0.0433291	0.408314	0.093034	0.377655	0.0162458	0.0801616
Intergroup Var - iron	0.227925	-0.221859	0.700937	-0.169497	0.0931648	-0.217856	0.385363	-0.296186	-0.649759	0.079587	0.0681794
Intergroup Var - nitrate	-0.227925	0.221859	-0.700937	0.169497	-0.0931648	0.217856	-0.385363	0.296186	0.649759	-0.079587	-0.0681794
