# Supplementary material for: Selection and Evaluation of Reference Genes for Reverse Transcription-Quantitative PCR Expression Studies in a Thermophilic Bacterium Grown under Different Culture Conditions
Source: PLoS One. 2015 Jun 26;10(6):e0131015. doi: 10.1371/journal.pone.0131015 (PMC4482720; doi:10.1371/journal.pone.0131015)
Supplement: S5 Table — (XLSX) [file pone.0131015.s022.xlsx]

## Sheet: BK OvenMW_intervar for SI
Table. Oven v MW (n=16)
Target	dnaK	gap	gly	gyrA	gyrB	infA	pfk	polA2	20940	19900	rpoC
Intragroup Var - MW	0.32141	0.245923	2.5526	0.0202439	0.0188988	0.0556559	0.0644098	0.00117851	0.905938	0.333189	0.179085
Intragroup Var - Oven	0.0136865	0.114067	0.115474	0.225115	0.129723	0.00332114	0.96477	0.00238297	0.140754	0.0760183	0.379264
Intergroup Var - MW	-0.0742657	0.195602	0.641458	-0.108691	-0.212261	-0.216179	0.0608283	-0.050032	-0.197149	0.0222623	-0.061573
Intergroup Var - Oven	0.0742657	-0.195602	-0.641458	0.108691	0.212261	0.216179	-0.0608283	0.050032	0.197149	-0.0222623	0.061573
Intragroup Var - 8 h	0.050157	0.0518286	0.0226382	0.0273456	0.0663551	0.167282	0.024974	0.00167931	0.0595613	0.0521606	0.00964496
Intragroup Var - 14 h	0.00804963	0.383251	1.17401	0.0035919	0.0025564	0.0797368	0.0385648	0.0136218	0.29943	0.16872	0.2144
Intragroup Var - 26 h	0.569992	0.0860272	3.89164	0.0388455	0.17062	0.00192145	2.40578	0.00192145	0.480864	0.011559	0.0726571
Intergroup Var - 8 h	0.14939	-0.264027	-0.782745	-0.334122	-0.29734	-0.0182477	-0.0185374	0.0615876	0.638825	0.391043	0.474172
Intergroup Var - 14 h	0.00171141	0.17362	0.127377	-0.134393	-0.0552877	-0.0762506	0.252241	0.0509559	-0.22117	-0.168003	0.0491987
Intergroup Var - 26 h	-0.151101	0.0904069	0.655368	0.468514	0.352627	0.0944983	-0.233704	-0.112544	-0.417656	-0.22304	-0.523371
Intragroup Var - 8 h	0.00292319	0.0499127	0.000668246	0.0439379	0.0321144	0.247402	0.0275584	0.00077912	0.000219974	0.0111068	0.000219974
Intragroup Var - 14 h	0.00889057	0.00991544	0.0199449	0.0016957	0.00137302	0.028802	0.0906638	0.0207038	0.0103118	0.0755256	0.114279
Intragroup Var - 26 h	0.0354047	0.0850931	0.000836764	0.0180878	0.0063763	0.000625271	0.00391084	0.0038353	0.122393	0.00678396	0.0208882
Intragroup Var - Oven	0.0322367	0.0213023	0.0110952	0.0457164	0.0577796	0.000121722	0.0249898	0.0157268	0.000121722	0.00833277	0.00436092
Intragroup Var - MW	9.63445e-05	0.20267	0.0276716	0.0171782	0.00668964	9.63445e-05	3.64195	0.001325	0.096909	0.00572997	0.157136
Intergroup Var - 8 h	0.206829	-0.227275	-0.336915	-0.324424	-0.460912	-0.232491	-0.151051	0.0602873	0.593509	0.550821	0.321621
Intergroup Var - 14 h	-0.151916	0.711792	1.33579	0.00922946	-0.0462872	-0.31851	0.31798	-0.109236	-0.831741	-0.515218	-0.401888
Intergroup Var - 26 h	-0.1124	-0.258884	-0.6081	-0.206771	-0.0789348	0.208641	0.050713	-0.0201715	0.393539	0.190728	0.44164
Intergroup Var - Oven	-0.0490111	-0.322659	-0.460566	-0.140966	-0.00945555	0.178654	0.12324	0.128088	0.0987984	0.138676	0.315201
Intergroup Var - MW	0.106497	0.0970261	0.0697877	0.662931	0.595589	0.163706	-0.340882	-0.058968	-0.254106	-0.365007	-0.676574
